# Supplementary material for: Chiral ion-pair organocatalyst promotes highly enantioselective 3-exo iodo-cycloetherification of allyl alcohols
Source: Chem Sci. 2015 Aug 27;6(12):6986–90. doi: 10.1039/c5sc02485d (PMC5947518; doi:10.1039/c5sc02485d)
Supplement: Supplementary file 2 [file SC-006-C5SC02485D-s002.cif]

# Electronic Supplementary Material (ESI) for Chemical Science.
# This journal is © The Royal Society of Chemistry 2015

####################################################################### 
# 
# This file contains crystal structure data downloaded from the 
# Cambridge Structural Database (CSD) hosted by the Cambridge 
# Crystallographic Data Centre (CCDC).
# 
# Full information about CCDC data access policies and citation 
# guidelines are available at http://www.ccdc.cam.ac.uk/access/V1 
# 
# Audit and citation data items may have been added by the CCDC. 
# Please retain this information to preserve the provenance of 
# this file and to allow appropriate attribution of the data. 
# 
#######################################################################

data_cd214501
_database_code_depnum_ccdc_archive 'CCDC 1023013'
_audit_update_record             
;
2014-09-05 deposited with the CCDC.
2015-08-27 downloaded from the CCDC.
;

_audit_creation_method           SHELXL-2013
_chemical_name_systematic        
(R)-2-(4-(tert-butyl)phenyl)-2-(iodomethyl)-3,3-dimethyloxirane
_chemical_name_common            ?
_chemical_melting_point          ?
_chemical_formula_moiety         ?
_chemical_formula_sum            'C15 H21 I O'
_chemical_formula_weight         344.22

loop_
_atom_type_symbol
_atom_type_description
_atom_type_scat_dispersion_real
_atom_type_scat_dispersion_imag
_atom_type_scat_source
C C 0.0033 0.0016 'International Tables Vol C Tables 4.2.6.8 and 6.1.1.4'
H H 0.0000 0.0000 'International Tables Vol C Tables 4.2.6.8 and 6.1.1.4'
O O 0.0106 0.0060 'International Tables Vol C Tables 4.2.6.8 and 6.1.1.4'
I I -0.4742 1.8119 'International Tables Vol C Tables 4.2.6.8 and 6.1.1.4'

_space_group_crystal_system      monoclinic
_space_group_IT_number           5
_space_group_name_H-M_alt        'C 2'
_space_group_name_Hall           'C 2y'

_shelx_space_group_comment       
; 
The symmetry employed for this shelxl refinement is uniquely defined 
by the following loop, which should always be used as a source of 
symmetry information in preference to the above space-group names. 
They are only intended as comments. 
;

loop_
_space_group_symop_operation_xyz
'x, y, z'
'-x, y, -z'
'x+1/2, y+1/2, z'
'-x+1/2, y+1/2, -z'

_cell_length_a                   22.448(6)
_cell_length_b                   6.0248(16)
_cell_length_c                   11.443(3)
_cell_angle_alpha                90
_cell_angle_beta                 97.517(5)
_cell_angle_gamma                90
_cell_volume                     1534.3(7)
_cell_formula_units_Z            4
_cell_measurement_temperature    293(2)
_cell_measurement_reflns_used    2374
_cell_measurement_theta_min      4.780
_cell_measurement_theta_max      48.354

_exptl_crystal_description       prismatic
_exptl_crystal_colour            colorless
_exptl_crystal_density_meas      ?
_exptl_crystal_density_method    ?
_exptl_crystal_density_diffrn    1.490
_exptl_crystal_F_000             688
_exptl_transmission_factor_min   ?
_exptl_transmission_factor_max   ?
_exptl_crystal_size_max          0.175
_exptl_crystal_size_mid          0.144
_exptl_crystal_size_min          0.112
_exptl_absorpt_coefficient_mu    2.072
_shelx_estimated_absorpt_T_min   ?
_shelx_estimated_absorpt_T_max   ?
_exptl_absorpt_correction_type   multi-scan
_exptl_absorpt_correction_T_min  0.5424
_exptl_absorpt_correction_T_max  0.7457
_exptl_absorpt_process_details   sadabs

_exptl_special_details           
; 
 ? 
;

_diffrn_ambient_temperature      293(2)
_diffrn_radiation_wavelength     0.71073
_diffrn_radiation_type           MoK\a
_diffrn_source                   ?
_diffrn_measurement_device_type  'CCD area detector'
_diffrn_measurement_method       'phi and omega scans'
_diffrn_detector_area_resol_mean ?
_diffrn_reflns_number            4703
_diffrn_reflns_av_unetI/netI     0.0339
_diffrn_reflns_av_R_equivalents  0.0224
_diffrn_reflns_limit_h_min       -27
_diffrn_reflns_limit_h_max       27
_diffrn_reflns_limit_k_min       -6
_diffrn_reflns_limit_k_max       7
_diffrn_reflns_limit_l_min       -14
_diffrn_reflns_limit_l_max       13
_diffrn_reflns_theta_min         1.795
_diffrn_reflns_theta_max         25.998
_diffrn_reflns_theta_full        25.242
_diffrn_measured_fraction_theta_max 0.999
_diffrn_measured_fraction_theta_full 0.999
_diffrn_reflns_Laue_measured_fraction_max 0.999
_diffrn_reflns_Laue_measured_fraction_full 0.999
_diffrn_reflns_point_group_measured_fraction_max 0.810
_diffrn_reflns_point_group_measured_fraction_full 0.816
_reflns_number_total             2451
_reflns_number_gt                2322
_reflns_threshold_expression     'I > 2\s(I)'
_reflns_Friedel_coverage         0.473
_reflns_Friedel_fraction_max     0.578
_reflns_Friedel_fraction_full    0.589

_reflns_special_details          
; 
 Reflections were merged by SHELXL according to the crystal 
 class for the calculation of statistics and refinement. 
  
 _reflns_Friedel_fraction is defined as the number of unique 
 Friedel pairs measured divided by the number that would be 
 possible theoretically, ignoring centric projections and 
 systematic absences. 
;

_computing_data_collection       'Bruker SMART'
_computing_cell_refinement       'Bruker SMART'
_computing_data_reduction        'Bruker SHELXTL'
_computing_structure_solution    'Bruker SHELXTL'
_computing_structure_refinement  'SHELXL-2013 (Sheldrick, 2013)'
_computing_molecular_graphics    'Bruker SHELXTL'
_computing_publication_material  'Bruker SHELXTL'

_refine_special_details          
; 
 ? 
;
_refine_ls_structure_factor_coef Fsqd
_refine_ls_matrix_type           full
_refine_ls_weighting_scheme      calc
_refine_ls_weighting_details     
'w=1/[\s^2^(Fo^2^)+(0.0427P)^2^+1.8756P] where P=(Fo^2^+2Fc^2^)/3'
_atom_sites_solution_primary     ?
_atom_sites_solution_secondary   ?
_atom_sites_solution_hydrogens   geom
_refine_ls_hydrogen_treatment    constr
_refine_ls_extinction_method     none
_refine_ls_extinction_coef       .
_refine_ls_abs_structure_details 
; 
 Flack x determined using 721 quotients [(I+)-(I-)]/[(I+)+(I-)] 
 (Parsons and Flack (2004), Acta Cryst. A60, s61). 
;
_refine_ls_abs_structure_Flack   0.02(2)
_chemical_absolute_configuration ad
_refine_ls_number_reflns         2451
_refine_ls_number_parameters     159
_refine_ls_number_restraints     1
_refine_ls_R_factor_all          0.0363
_refine_ls_R_factor_gt           0.0340
_refine_ls_wR_factor_ref         0.0898
_refine_ls_wR_factor_gt          0.0876
_refine_ls_goodness_of_fit_ref   1.063
_refine_ls_restrained_S_all      1.063
_refine_ls_shift/su_max          0.000
_refine_ls_shift/su_mean         0.000

loop_
_atom_site_label
_atom_site_type_symbol
_atom_site_fract_x
_atom_site_fract_y
_atom_site_fract_z
_atom_site_U_iso_or_equiv
_atom_site_adp_type
_atom_site_occupancy
_atom_site_site_symmetry_order
_atom_site_calc_flag
_atom_site_refinement_flags_posn
_atom_site_refinement_flags_adp
_atom_site_refinement_flags_occupancy
_atom_site_disorder_assembly
_atom_site_disorder_group
I1 I 0.72482(2) 0.54089(14) 0.37813(4) 0.0784(2) Uani 1 1 d . . . . .
O1 O 0.6629(2) 0.6847(9) 0.0990(4) 0.0659(12) Uani 1 1 d . . . . .
C1 C 0.6917(3) 0.8466(12) 0.2979(7) 0.0658(18) Uani 1 1 d . . . . .
H1A H 0.6750 0.9373 0.3556 0.079 Uiso 1 1 calc R U . . .
H1B H 0.7246 0.9281 0.2708 0.079 Uiso 1 1 calc R U . . .
C2 C 0.6439(3) 0.8007(11) 0.1950(6) 0.0541(14) Uani 1 1 d . . . . .
C3 C 0.6449(3) 0.9112(14) 0.0785(7) 0.0682(18) Uani 1 1 d . . . . .
C4 C 0.5873(3) 0.9492(17) 0.0001(6) 0.081(2) Uani 1 1 d . . . . .
H4A H 0.5934 0.9261 -0.0805 0.121 Uiso 1 1 calc R U . . .
H4B H 0.5740 1.0986 0.0098 0.121 Uiso 1 1 calc R U . . .
H4C H 0.5574 0.8473 0.0205 0.121 Uiso 1 1 calc R U . . .
C5 C 0.6960(3) 1.070(3) 0.0576(8) 0.090(3) Uani 1 1 d . . . . .
H5A H 0.7318 1.0309 0.1088 0.135 Uiso 1 1 calc R U . . .
H5B H 0.6847 1.2195 0.0738 0.135 Uiso 1 1 calc R U . . .
H5C H 0.7034 1.0591 -0.0230 0.135 Uiso 1 1 calc R U . . .
C6 C 0.5846(2) 0.7311(11) 0.2293(5) 0.0482(12) Uani 1 1 d . . . . .
C7 C 0.5598(2) 0.5280(19) 0.1957(6) 0.0688(17) Uani 1 1 d . . . . .
H7 H 0.5809 0.4305 0.1534 0.083 Uiso 1 1 calc R U . . .
C8 C 0.5036(3) 0.4661(12) 0.2239(7) 0.0697(19) Uani 1 1 d . . . . .
H8 H 0.4876 0.3297 0.1979 0.084 Uiso 1 1 calc R U . . .
C9 C 0.4713(2) 0.6008(10) 0.2890(5) 0.0524(16) Uani 1 1 d . . . . .
C10 C 0.4974(3) 0.8027(12) 0.3256(6) 0.0589(15) Uani 1 1 d . . . . .
H10 H 0.4772 0.8974 0.3711 0.071 Uiso 1 1 calc R U . . .
C11 C 0.5529(3) 0.8666(11) 0.2959(6) 0.0566(15) Uani 1 1 d . . . . .
H11 H 0.5689 1.0033 0.3214 0.068 Uiso 1 1 calc R U . . .
C12 C 0.4099(2) 0.5313(19) 0.3211(5) 0.0598(13) Uani 1 1 d . . . . .
C13 C 0.3745(4) 0.396(2) 0.2209(9) 0.109(4) Uani 1 1 d . . . . .
H13A H 0.3737 0.4751 0.1479 0.164 Uiso 1 1 calc R U . . .
H13B H 0.3341 0.3741 0.2377 0.164 Uiso 1 1 calc R U . . .
H13C H 0.3935 0.2546 0.2147 0.164 Uiso 1 1 calc R U . . .
C14 C 0.4191(4) 0.3832(16) 0.4309(8) 0.080(2) Uani 1 1 d . . . . .
H14A H 0.4457 0.2634 0.4182 0.120 Uiso 1 1 calc R U . . .
H14B H 0.3810 0.3243 0.4457 0.120 Uiso 1 1 calc R U . . .
H14C H 0.4362 0.4693 0.4975 0.120 Uiso 1 1 calc R U . . .
C15 C 0.3722(4) 0.7282(17) 0.3501(11) 0.103(3) Uani 1 1 d . . . . .
H15A H 0.3940 0.8126 0.4128 0.154 Uiso 1 1 calc R U . . .
H15B H 0.3353 0.6759 0.3742 0.154 Uiso 1 1 calc R U . . .
H15C H 0.3635 0.8204 0.2816 0.154 Uiso 1 1 calc R U . . .

loop_
_atom_site_aniso_label
_atom_site_aniso_U_11
_atom_site_aniso_U_22
_atom_site_aniso_U_33
_atom_site_aniso_U_23
_atom_site_aniso_U_13
_atom_site_aniso_U_12
I1 0.0631(3) 0.0862(3) 0.0832(3) 0.0107(4) -0.00009(18) 0.0186(3)
O1 0.057(2) 0.070(3) 0.074(3) -0.005(3) 0.020(2) 0.001(2)
C1 0.049(3) 0.063(4) 0.082(5) 0.004(4) -0.004(3) 0.002(3)
C2 0.045(3) 0.055(4) 0.061(3) 0.003(3) 0.006(3) 0.001(3)
C3 0.056(4) 0.077(5) 0.073(4) 0.002(4) 0.011(3) -0.002(3)
C4 0.071(4) 0.106(7) 0.062(4) 0.006(4) -0.003(3) -0.009(4)
C5 0.070(4) 0.098(8) 0.104(5) 0.022(7) 0.018(4) -0.004(5)
C6 0.040(3) 0.050(3) 0.053(3) -0.001(3) 0.000(2) 0.001(2)
C7 0.052(3) 0.065(4) 0.094(4) -0.028(6) 0.024(3) -0.003(4)
C8 0.055(3) 0.056(4) 0.100(5) -0.027(4) 0.020(3) -0.012(3)
C9 0.043(3) 0.056(5) 0.058(3) 0.002(3) 0.004(2) 0.006(2)
C10 0.055(3) 0.055(4) 0.068(4) -0.015(3) 0.012(3) 0.006(3)
C11 0.055(3) 0.045(3) 0.070(4) -0.009(3) 0.007(3) -0.004(3)
C12 0.044(2) 0.062(4) 0.075(3) -0.003(5) 0.011(2) 0.009(4)
C13 0.058(4) 0.175(11) 0.098(6) -0.038(7) 0.020(4) -0.042(6)
C14 0.073(5) 0.074(5) 0.097(6) 0.011(5) 0.024(4) -0.002(4)
C15 0.067(5) 0.077(6) 0.175(10) 0.012(7) 0.057(6) 0.022(4)

_geom_special_details            
; 
 All esds (except the esd in the dihedral angle between two l.s. planes) 
 are estimated using the full covariance matrix.  The cell esds are taken 
 into account individually in the estimation of esds in distances, angles 
 and torsion angles; correlations between esds in cell parameters are only 
 used when they are defined by crystal symmetry.  An approximate (isotropic) 
 treatment of cell esds is used for estimating esds involving l.s. planes. 
;

loop_
_geom_bond_atom_site_label_1
_geom_bond_atom_site_label_2
_geom_bond_distance
_geom_bond_site_symmetry_2
_geom_bond_publ_flag
I1 C1 2.147(7) . ?
O1 C2 1.414(8) . ?
O1 C3 1.433(10) . ?
C1 C2 1.510(9) . ?
C1 H1A 0.9700 . ?
C1 H1B 0.9700 . ?
C2 C3 1.493(10) . ?
C2 C6 1.497(8) . ?
C3 C4 1.492(10) . ?
C3 C5 1.536(13) . ?
C4 H4A 0.9600 . ?
C4 H4B 0.9600 . ?
C4 H4C 0.9600 . ?
C5 H5A 0.9600 . ?
C5 H5B 0.9600 . ?
C5 H5C 0.9600 . ?
C6 C11 1.378(9) . ?
C6 C7 1.378(12) . ?
C7 C8 1.392(9) . ?
C7 H7 0.9300 . ?
C8 C9 1.372(9) . ?
C8 H8 0.9300 . ?
C9 C10 1.392(9) . ?
C9 C12 1.529(8) . ?
C10 C11 1.386(9) . ?
C10 H10 0.9300 . ?
C11 H11 0.9300 . ?
C12 C15 1.519(12) . ?
C12 C14 1.533(12) . ?
C12 C13 1.541(12) . ?
C13 H13A 0.9600 . ?
C13 H13B 0.9600 . ?
C13 H13C 0.9600 . ?
C14 H14A 0.9600 . ?
C14 H14B 0.9600 . ?
C14 H14C 0.9600 . ?
C15 H15A 0.9600 . ?
C15 H15B 0.9600 . ?
C15 H15C 0.9600 . ?

loop_
_geom_angle_atom_site_label_1
_geom_angle_atom_site_label_2
_geom_angle_atom_site_label_3
_geom_angle
_geom_angle_site_symmetry_1
_geom_angle_site_symmetry_3
_geom_angle_publ_flag
C2 O1 C3 63.2(5) . . ?
C2 C1 I1 110.3(5) . . ?
C2 C1 H1A 109.6 . . ?
I1 C1 H1A 109.6 . . ?
C2 C1 H1B 109.6 . . ?
I1 C1 H1B 109.6 . . ?
H1A C1 H1B 108.1 . . ?
O1 C2 C3 59.0(5) . . ?
O1 C2 C6 115.7(5) . . ?
C3 C2 C6 118.5(5) . . ?
O1 C2 C1 116.2(5) . . ?
C3 C2 C1 121.5(6) . . ?
C6 C2 C1 114.3(6) . . ?
O1 C3 C4 116.6(7) . . ?
O1 C3 C2 57.8(4) . . ?
C4 C3 C2 119.5(6) . . ?
O1 C3 C5 114.8(7) . . ?
C4 C3 C5 114.6(7) . . ?
C2 C3 C5 121.0(6) . . ?
C3 C4 H4A 109.5 . . ?
C3 C4 H4B 109.5 . . ?
H4A C4 H4B 109.5 . . ?
C3 C4 H4C 109.5 . . ?
H4A C4 H4C 109.5 . . ?
H4B C4 H4C 109.5 . . ?
C3 C5 H5A 109.5 . . ?
C3 C5 H5B 109.5 . . ?
H5A C5 H5B 109.5 . . ?
C3 C5 H5C 109.5 . . ?
H5A C5 H5C 109.5 . . ?
H5B C5 H5C 109.5 . . ?
C11 C6 C7 117.5(5) . . ?
C11 C6 C2 121.4(6) . . ?
C7 C6 C2 121.1(6) . . ?
C6 C7 C8 121.2(7) . . ?
C6 C7 H7 119.4 . . ?
C8 C7 H7 119.4 . . ?
C9 C8 C7 121.8(7) . . ?
C9 C8 H8 119.1 . . ?
C7 C8 H8 119.1 . . ?
C8 C9 C10 116.6(6) . . ?
C8 C9 C12 121.7(6) . . ?
C10 C9 C12 121.7(6) . . ?
C11 C10 C9 121.8(6) . . ?
C11 C10 H10 119.1 . . ?
C9 C10 H10 119.1 . . ?
C6 C11 C10 121.1(6) . . ?
C6 C11 H11 119.4 . . ?
C10 C11 H11 119.4 . . ?
C15 C12 C9 112.6(8) . . ?
C15 C12 C14 107.1(7) . . ?
C9 C12 C14 109.2(5) . . ?
C15 C12 C13 109.1(8) . . ?
C9 C12 C13 111.1(5) . . ?
C14 C12 C13 107.6(9) . . ?
C12 C13 H13A 109.5 . . ?
C12 C13 H13B 109.5 . . ?
H13A C13 H13B 109.5 . . ?
C12 C13 H13C 109.5 . . ?
H13A C13 H13C 109.5 . . ?
H13B C13 H13C 109.5 . . ?
C12 C14 H14A 109.5 . . ?
C12 C14 H14B 109.5 . . ?
H14A C14 H14B 109.5 . . ?
C12 C14 H14C 109.5 . . ?
H14A C14 H14C 109.5 . . ?
H14B C14 H14C 109.5 . . ?
C12 C15 H15A 109.5 . . ?
C12 C15 H15B 109.5 . . ?
H15A C15 H15B 109.5 . . ?
C12 C15 H15C 109.5 . . ?
H15A C15 H15C 109.5 . . ?
H15B C15 H15C 109.5 . . ?

loop_
_geom_torsion_atom_site_label_1
_geom_torsion_atom_site_label_2
_geom_torsion_atom_site_label_3
_geom_torsion_atom_site_label_4
_geom_torsion
_geom_torsion_site_symmetry_1
_geom_torsion_site_symmetry_2
_geom_torsion_site_symmetry_3
_geom_torsion_site_symmetry_4
_geom_torsion_publ_flag
C3 O1 C2 C6 109.2(6) . . . . ?
C3 O1 C2 C1 -112.6(7) . . . . ?
I1 C1 C2 O1 -64.1(7) . . . . ?
I1 C1 C2 C3 -132.3(6) . . . . ?
I1 C1 C2 C6 74.7(6) . . . . ?
C2 O1 C3 C4 -109.6(7) . . . . ?
C2 O1 C3 C5 112.3(7) . . . . ?
C6 C2 C3 O1 -104.5(7) . . . . ?
C1 C2 C3 O1 103.6(7) . . . . ?
O1 C2 C3 C4 104.6(8) . . . . ?
C6 C2 C3 C4 0.1(11) . . . . ?
C1 C2 C3 C4 -151.8(8) . . . . ?
O1 C2 C3 C5 -101.5(9) . . . . ?
C6 C2 C3 C5 154.1(8) . . . . ?
C1 C2 C3 C5 2.1(12) . . . . ?
O1 C2 C6 C11 -161.0(6) . . . . ?
C3 C2 C6 C11 -93.9(8) . . . . ?
C1 C2 C6 C11 60.0(8) . . . . ?
O1 C2 C6 C7 19.3(9) . . . . ?
C3 C2 C6 C7 86.4(9) . . . . ?
C1 C2 C6 C7 -119.8(7) . . . . ?
C11 C6 C7 C8 2.6(11) . . . . ?
C2 C6 C7 C8 -177.7(7) . . . . ?
C6 C7 C8 C9 -1.9(13) . . . . ?
C7 C8 C9 C10 0.0(11) . . . . ?
C7 C8 C9 C12 -179.2(7) . . . . ?
C8 C9 C10 C11 1.2(10) . . . . ?
C12 C9 C10 C11 -179.6(6) . . . . ?
C7 C6 C11 C10 -1.4(10) . . . . ?
C2 C6 C11 C10 178.8(6) . . . . ?
C9 C10 C11 C6 -0.5(10) . . . . ?
C8 C9 C12 C15 -158.0(8) . . . . ?
C10 C9 C12 C15 22.8(9) . . . . ?
C8 C9 C12 C14 83.2(8) . . . . ?
C10 C9 C12 C14 -96.0(9) . . . . ?
C8 C9 C12 C13 -35.4(12) . . . . ?
C10 C9 C12 C13 145.5(9) . . . . ?

_refine_diff_density_max         1.005
_refine_diff_density_min         -0.410
_refine_diff_density_rms         0.064

_shelxl_version_number           2013-4

_shelx_res_file                  
; 
TITL cd214501 in C2 
CELL 0.71073  22.4475   6.0248  11.4435  90.000  97.517  90.000 
ZERR    4.00   0.0059   0.0016   0.0030   0.000   0.005   0.000 
LATT -7 
SYMM -X, Y, -Z 
SFAC C  H  O  I 
UNIT 60 84 4 4 
OMIT  -3.00  52.00 
L.S. 10 
ACTA 
BOND $H 
FMAP 2 
PLAN 20 
wpdb -1 
mpla c6 > c11 
mpla o1 c2 c3 
htab 
conf 
WGHT    0.042700    1.875600 
FVAR       0.12834 
MOLE 1 
I1    4    0.724820    0.540890    0.378125    11.00000    0.06308    0.08624 = 
         0.08317    0.01069   -0.00009    0.01859 
O1    3    0.662901    0.684699    0.098964    11.00000    0.05662    0.07005 = 
         0.07421   -0.00515    0.02016    0.00119 
C1    1    0.691693    0.846622    0.297869    11.00000    0.04886    0.06325 = 
         0.08182    0.00390   -0.00401    0.00250 
AFIX  23 
H1A   2    0.674964    0.937334    0.355590    11.00000   -1.20000 
H1B   2    0.724556    0.928054    0.270770    11.00000   -1.20000 
AFIX   0 
C2    1    0.643944    0.800745    0.195017    11.00000    0.04549    0.05536 = 
         0.06106    0.00313    0.00585    0.00052 
C3    1    0.644927    0.911156    0.078483    11.00000    0.05556    0.07715 = 
         0.07251    0.00150    0.01112   -0.00170 
C4    1    0.587301    0.949183    0.000100    11.00000    0.07125    0.10608 = 
         0.06192    0.00550   -0.00327   -0.00860 
AFIX 137 
H4A   2    0.593425    0.926117   -0.080476    11.00000   -1.50000 
H4B   2    0.573956    1.098631    0.009839    11.00000   -1.50000 
H4C   2    0.557449    0.847263    0.020513    11.00000   -1.50000 
AFIX   0 
C5    1    0.695980    1.070089    0.057576    11.00000    0.07010    0.09833 = 
         0.10389    0.02246    0.01818   -0.00431 
AFIX 137 
H5A   2    0.731763    1.030934    0.108832    11.00000   -1.50000 
H5B   2    0.684689    1.219530    0.073789    11.00000   -1.50000 
H5C   2    0.703397    1.059137   -0.022961    11.00000   -1.50000 
AFIX   0 
C6    1    0.584613    0.731050    0.229337    11.00000    0.03996    0.04978 = 
         0.05328   -0.00081    0.00001    0.00075 
C7    1    0.559769    0.528000    0.195706    11.00000    0.05182    0.06504 = 
         0.09363   -0.02795    0.02445   -0.00290 
AFIX  43 
H7    2    0.580915    0.430501    0.153398    11.00000   -1.20000 
AFIX   0 
C8    1    0.503606    0.466082    0.223878    11.00000    0.05543    0.05605 = 
         0.10013   -0.02717    0.01957   -0.01213 
AFIX  43 
H8    2    0.487589    0.329710    0.197869    11.00000   -1.20000 
AFIX   0 
C9    1    0.471256    0.600786    0.288960    11.00000    0.04317    0.05597 = 
         0.05751    0.00189    0.00446    0.00602 
C10   1    0.497438    0.802744    0.325559    11.00000    0.05482    0.05530 = 
         0.06755   -0.01525    0.01191    0.00587 
AFIX  43 
H10   2    0.477208    0.897367    0.371113    11.00000   -1.20000 
AFIX   0 
C11   1    0.552862    0.866619    0.295923    11.00000    0.05482    0.04482 = 
         0.06987   -0.00943    0.00667   -0.00360 
AFIX  43 
H11   2    0.568882    1.003280    0.321418    11.00000   -1.20000 
AFIX   0 
C12   1    0.409928    0.531285    0.321107    11.00000    0.04388    0.06191 = 
         0.07459   -0.00334    0.01128    0.00938 
C13   1    0.374455    0.396022    0.220881    11.00000    0.05765    0.17461 = 
         0.09835   -0.03810    0.01958   -0.04181 
AFIX 137 
H13A  2    0.373729    0.475133    0.147889    11.00000   -1.50000 
H13B  2    0.334072    0.374115    0.237664    11.00000   -1.50000 
H13C  2    0.393466    0.254552    0.214655    11.00000   -1.50000 
AFIX   0 
C14   1    0.419079    0.383223    0.430912    11.00000    0.07322    0.07396 = 
         0.09717    0.01106    0.02422   -0.00205 
AFIX 137 
H14A  2    0.445675    0.263359    0.418247    11.00000   -1.50000 
H14B  2    0.381049    0.324271    0.445740    11.00000   -1.50000 
H14C  2    0.436243    0.469306    0.497521    11.00000   -1.50000 
AFIX   0 
C15   1    0.372210    0.728176    0.350092    11.00000    0.06693    0.07687 = 
         0.17500    0.01176    0.05713    0.02191 
AFIX 137 
H15A  2    0.393986    0.812612    0.412846    11.00000   -1.50000 
H15B  2    0.335289    0.675920    0.374165    11.00000   -1.50000 
H15C  2    0.363517    0.820425    0.281581    11.00000   -1.50000 
AFIX   0 
HKLF 4 
  
REM  cd214501 in C2 
REM R1 =  0.0340 for    2322 Fo > 4sig(Fo)  and  0.0363 for all    2451 data 
REM    159 parameters refined using      1 restraints 
  
END 
  
WGHT      0.0391      2.0875 
  
REM No hydrogen bonds found for HTAB generation 
  
REM Highest difference peak  1.005,  deepest hole -0.410,  1-sigma level  0.064 
Q1    1   0.7399  0.5452  0.3129  11.00000  0.05    1.00 
Q2    1   0.7081  0.6526  0.3739  11.00000  0.05    0.57 
Q3    1   0.7058  0.4209  0.3699  11.00000  0.05    0.53 
Q4    1   0.6584  1.1277  0.0848  11.00000  0.05    0.28 
Q5    1   0.6829  1.0205  0.0619  11.00000  0.05    0.28 
Q6    1   0.6769  1.0139  0.1445  11.00000  0.05    0.24 
Q7    1   0.5871  0.5277  0.0775  11.00000  0.05    0.17 
Q8    1   0.3208  0.5487  0.3754  11.00000  0.05    0.17 
Q9    1   0.4394  0.5413  0.3071  11.00000  0.05    0.17 
Q10   1   0.6383  0.8843  0.1545  11.00000  0.05    0.17 
Q11   1   0.5768  0.7791  0.2952  11.00000  0.05    0.17 
Q12   1   0.4985  0.5370  0.2777  11.00000  0.05    0.16 
Q13   1   0.7183  1.3179  0.1740  11.00000  0.05    0.15 
Q14   1   0.3473  0.3422  0.2399  11.00000  0.05    0.15 
Q15   1   0.5786  0.5600  0.0046  11.00000  0.05    0.15 
Q16   1   0.5388  0.5314  0.1988  11.00000  0.05    0.14 
Q17   1   0.3473  0.7298  0.2335  11.00000  0.05    0.14 
Q18   1   0.6209  0.7562  0.2169  11.00000  0.05    0.14 
Q19   1   0.4916  0.3051  0.2649  11.00000  0.05    0.14 
Q20   1   0.5886  1.0208 -0.0600  11.00000  0.05    0.14 
;
_shelx_res_checksum              74462

_shelx_hkl_file                  
; 
  -2   0   0  183.64    6.46 
   2   0   0  185.84    7.09 
  -4   0   0   89.00    3.17 
  -4   0   0   89.24    3.36 
   4   0   0   88.96    3.49 
   4   0   0   94.14    3.35 
  -6   0   0  104.22    3.91 
  -6   0   0  106.80    3.75 
   6   0   0  109.07    4.14 
   6   0   0  106.13    3.90 
  -8   0   0   14.91    0.59 
   8   0   0   14.30    0.68 
 -10   0   0    3.25    0.20 
  10   0   0    2.94    0.26 
 -12   0   0    1.41    0.15 
  12   0   0    1.61    0.22 
 -14   0   0  104.98    3.74 
  14   0   0  102.49    4.15 
 -16   0   0   40.65    1.58 
  16   0   0   41.78    1.81 
 -18   0   0   26.57    1.10 
  18   0   0   26.63    1.28 
 -20   0   0   19.82    0.91 
  20   0   0   21.87    1.10 
 -22   0   0   27.65    1.21 
  22   0   0   29.01    1.41 
 -24   0   0    2.88    0.33 
 -26   0   0    3.47    0.38 
 -28   0   0    1.63    0.29 
 -29   1   0    1.66    0.27 
 -27   1   0    1.25    0.24 
 -25   1   0    3.50    0.37 
 -23   1   0    5.54    0.39 
 -21   1   0    5.26    0.37 
 -19   1   0    0.88    0.17 
 -17   1   0   12.61    0.61 
 -15   1   0   50.82    1.93 
 -15   1   0   51.67    1.91 
 -13   1   0  148.63    5.45 
 -13   1   0  150.50    5.32 
 -11   1   0  179.03    6.40 
 -11   1   0  172.74    6.22 
  -9   1   0  274.92   10.00 
  -9   1   0  276.51    9.66 
  -7   1   0  201.88    7.12 
  -7   1   0  204.62    7.38 
  -5   1   0  148.57    4.80 
  -5   1   0  124.83    4.96 
  -3   1   0   70.09    2.48 
  -1   1   0  264.13    9.22 
  -3  -1   0   61.06    2.17 
  -5  -1   0  152.33    5.52 
   5   1   0  163.11    6.06 
  -7  -1   0  224.82    7.67 
   7   1   0  213.09    8.41 
  -9  -1   0  289.19   10.16 
   9   1   0  290.86   11.14 
 -11  -1   0  178.20    6.29 
  11   1   0  177.53    6.91 
 -13  -1   0  148.73    5.40 
  13   1   0  154.74    5.95 
 -15  -1   0   51.26    1.92 
  15   1   0   50.13    2.14 
 -17  -1   0   14.40    0.66 
  17   1   0   12.74    0.75 
 -19  -1   0    1.19    0.20 
  19   1   0    1.59    0.30 
 -21  -1   0    5.65    0.39 
  21   1   0    6.15    0.53 
 -23  -1   0    5.55    0.41 
  23   1   0    6.77    0.59 
 -25  -1   0    2.70    0.33 
  25   1   0    3.39    0.47 
 -27  -1   0    1.89    0.30 
  27   1   0    2.24    0.42 
 -29  -1   0    1.78    0.29 
  29   1   0    1.88    0.45 
 -28   2   0    0.55    0.23 
 -26   2   0    0.70    0.22 
 -24   2   0    5.42    0.44 
 -22   2   0    9.16    0.53 
 -20   2   0   24.01    1.04 
 -18   2   0   27.62    1.15 
 -16   2   0   46.21    1.78 
 -16   2   0   47.44    1.80 
 -14   2   0   23.84    1.01 
 -14   2   0   25.96    0.99 
 -12   2   0   12.49    0.55 
 -12   2   0   13.91    0.58 
 -10   2   0    6.49    0.32 
 -10   2   0    6.63    0.33 
  -8   2   0    2.97    0.18 
  -8   2   0    2.65    0.17 
  -6   2   0  155.07    5.65 
  -6   2   0  154.28    5.44 
  -4   2   0  318.26   11.31 
  -4   2   0  330.56   11.78 
  -2   2   0  286.98   10.01 
   0   2   0  290.50   10.13 
  -4  -2   0  332.73   11.62 
  -6  -2   0  168.09    5.91 
  -8  -2   0    2.59    0.17 
   8   2   0    2.71    0.20 
 -10  -2   0    6.52    0.34 
  10   2   0    6.86    0.38 
 -12  -2   0   12.99    0.59 
  12   2   0   13.57    0.53 
  12   2   0   13.14    0.65 
 -14  -2   0   27.75    1.09 
  14   2   0   26.69    1.01 
  14   2   0   26.25    1.20 
 -16  -2   0   43.52    1.75 
  16   2   0   47.20    1.95 
 -18  -2   0   27.07    1.16 
  18   2   0   28.69    1.32 
 -20  -2   0   23.41    1.05 
  20   2   0   23.72    1.17 
 -22  -2   0    9.10    0.55 
  22   2   0    9.00    0.64 
 -24  -2   0    6.14    0.48 
  24   2   0    5.71    0.56 
 -26  -2   0    0.66    0.22 
  26   2   0    0.87    0.32 
 -28  -2   0    0.85    0.23 
  28   2   0    0.78    0.37 
 -27   3   0    1.38    0.28 
 -25   3   0    4.64    0.44 
 -23   3   0    1.51    0.27 
 -21   3   0    0.62    0.18 
 -19   3   0    2.81    0.29 
 -17   3   0    6.33    0.39 
 -17   3   0    5.79    0.34 
 -15   3   0   26.36    1.13 
 -15   3   0   29.74    1.15 
 -13   3   0   33.31    1.28 
 -13   3   0   31.94    1.30 
 -11   3   0   94.22    3.47 
 -11   3   0   98.69    3.60 
  -9   3   0   78.51    2.92 
  -9   3   0   76.90    2.81 
  -7   3   0  115.95    4.21 
  -7   3   0  121.57    4.40 
  -5   3   0  100.76    3.53 
  -5   3   0   98.09    3.70 
  -3   3   0    4.88    0.23 
  -3   3   0    4.37    0.27 
  -1   3   0   16.17    0.62 
   1   3   0   15.78    0.61 
   3   3   0    5.35    0.25 
  -5  -3   0   87.86    3.15 
  -7  -3   0  118.29    4.22 
  -9  -3   0   81.47    2.96 
 -11  -3   0   92.23    3.41 
  11   3   0   96.55    3.49 
  11   3   0   93.76    3.73 
 -13  -3   0   34.10    1.28 
  13   3   0   33.21    1.24 
  13   3   0   28.87    1.38 
 -15  -3   0   26.66    1.17 
  15   3   0   30.88    1.30 
 -17  -3   0    6.73    0.42 
  17   3   0    6.20    0.47 
 -19  -3   0    2.51    0.29 
  19   3   0    2.92    0.36 
 -21  -3   0    0.64    0.18 
  21   3   0    0.39    0.23 
 -23  -3   0    1.71    0.28 
  23   3   0    1.35    0.34 
 -25  -3   0    4.09    0.43 
  25   3   0    4.18    0.50 
 -27  -3   0    1.54    0.30 
  27   3   0    1.94    0.43 
 -24   4   0    3.18    0.38 
 -22   4   0    4.33    0.40 
 -20   4   0    4.73    0.41 
 -18   4   0    8.38    0.51 
 -18   4   0    9.12    0.50 
 -16   4   0    6.43    0.40 
 -16   4   0    7.08    0.41 
 -14   4   0   11.51    0.57 
 -14   4   0   11.52    0.58 
 -12   4   0    3.70    0.29 
 -12   4   0    3.51    0.28 
 -10   4   0    4.20    0.31 
 -10   4   0    4.76    0.29 
  -8   4   0    4.53    0.31 
  -8   4   0    4.49    0.27 
  -6   4   0   24.72    0.95 
  -6   4   0   23.57    1.02 
  -4   4   0   63.32    2.37 
  -4   4   0   60.03    2.23 
  -2   4   0   39.47    1.66 
  -2   4   0   44.87    1.56 
   0   4   0   79.23    2.94 
   0   4   0   76.30    2.78 
   2   4   0   48.98    1.90 
   2   4   0   49.08    1.79 
   4   4   0   65.25    2.42 
   4   4   0   61.84    2.29 
   6   4   0   25.19    1.03 
  -8  -4   0    4.93    0.28 
   8   4   0    3.94    0.26 
 -10  -4   0    4.27    0.28 
  10   4   0    4.16    0.26 
 -12  -4   0    2.58    0.26 
  12   4   0    3.94    0.31 
  12   4   0    3.81    0.24 
 -14  -4   0   12.20    0.60 
  14   4   0   11.13    0.52 
  14   4   0   11.56    0.63 
 -16  -4   0    6.87    0.44 
  16   4   0    6.96    0.48 
 -18  -4   0    8.37    0.51 
  18   4   0    7.94    0.55 
 -20  -4   0    4.51    0.41 
  20   4   0    4.55    0.46 
 -22  -4   0    4.65    0.44 
  22   4   0    5.13    0.51 
 -24  -4   0    3.27    0.40 
  24   4   0    3.31    0.48 
 -23   5   0    0.87    0.26 
 -21   5   0    1.08    0.26 
 -19   5   0    2.76    0.33 
 -17   5   0    0.60    0.19 
 -17   5   0    0.68    0.19 
 -15   5   0    6.23    0.42 
 -15   5   0    6.07    0.40 
 -13   5   0   10.77    0.56 
 -13   5   0   11.33    0.60 
 -11   5   0   11.69    0.57 
 -11   5   0   11.57    0.62 
  -9   5   0   17.04    0.75 
  -9   5   0   16.68    0.80 
  -7   5   0   20.46    0.86 
  -7   5   0   21.35    0.95 
  -5   5   0    0.68    0.12 
  -5   5   0    0.99    0.17 
  -3   5   0    7.47    0.38 
  -3   5   0    8.48    0.47 
  -1   5   0    1.27    0.20 
  -1   5   0    1.44    0.14 
   1   5   0    1.35    0.14 
   1   5   0    1.25    0.19 
   3   5   0    8.48    0.40 
   3   5   0    8.13    0.45 
   5   5   0    1.12    0.18 
   5   5   0    1.17    0.15 
   7   5   0   22.01    0.94 
   7   5   0   21.06    0.87 
   9   5   0   16.06    0.73 
   9   5   0   15.75    0.68 
 -11  -5   0   11.78    0.59 
  11   5   0   10.57    0.55 
 -13  -5   0   11.07    0.59 
  13   5   0   11.09    0.55 
  13   5   0   10.53    0.61 
 -15  -5   0    5.76    0.42 
  15   5   0    6.68    0.48 
  17   5   0    0.66    0.25 
  19   5   0    2.81    0.38 
  21   5   0    0.43    0.28 
 -18   6   0    1.52    0.29 
 -18   6   0    1.36    0.26 
 -16   6   0    1.48    0.27 
 -16   6   0    1.32    0.26 
 -14   6   0    0.81    0.22 
 -14   6   0    1.35    0.23 
 -12   6   0    0.36    0.18 
 -12   6   0    0.64    0.18 
 -10   6   0    0.82    0.21 
 -10   6   0    0.70    0.17 
  -8   6   0    0.97    0.18 
  -8   6   0    0.82    0.21 
  -6   6   0    8.53    0.45 
  -6   6   0    7.28    0.49 
  -4   6   0    1.82    0.26 
  -4   6   0    1.46    0.19 
  -2   6   0    7.95    0.50 
   0   6   0   11.35    0.62 
   2   6   0    7.71    0.48 
   4   6   0    1.34    0.22 
   6   6   0    7.11    0.45 
   8   6   0    0.95    0.19 
  10   6   0    0.50    0.16 
  12   6   0    0.14    0.14 
  14   6   0    0.96    0.26 
  16   6   0    1.22    0.30 
  18   6   0    1.65    0.36 
 -13   7   0    1.20    0.26 
 -11   7   0    0.96    0.25 
  -9   7   0    0.49    0.20 
  -7   7   0    1.54    0.27 
  -5   7   0    0.43    0.20 
  -3   7   0    0.75    0.23 
  -1   7   0    0.11    0.18 
   1   7   0    0.06    0.17 
   3   7   0    0.84    0.23 
   5   7   0    0.44    0.20 
   7   7   0    1.60    0.28 
   9   7   0    0.73    0.21 
  11   7   0    1.12    0.24 
  13   7   0    1.67    0.35 
  -2   8   0    0.92    0.28 
   0   8   0    0.18    0.22 
   2   8   0    0.65    0.25 
   0   8  -1    0.01    0.21 
  13   7  -1    1.28    0.32 
  11   7  -1    0.65    0.21 
   9   7  -1    0.45    0.20 
   7   7  -1    0.82    0.23 
   5   7  -1    0.18    0.18 
   3   7  -1    0.57    0.21 
   1   7  -1    0.05    0.18 
  -1   7  -1    1.54    0.28 
  -3   7  -1    2.12    0.33 
  -5   7  -1    1.49    0.28 
  -7   7  -1    0.78    0.23 
  -9   7  -1    1.92    0.32 
 -11   7  -1    0.67    0.23 
 -13   7  -1    0.26    0.21 
  18   6  -1   -0.13    0.23 
  16   6  -1    0.68    0.28 
  14   6  -1    0.90    0.26 
  12   6  -1    1.42    0.23 
  10   6  -1    1.56    0.23 
   8   6  -1    4.34    0.35 
   6   6  -1   14.85    0.74 
   4   6  -1    2.84    0.29 
   2   6  -1    5.24    0.39 
   0   6  -1    4.30    0.37 
  -2   6  -1    1.22    0.23 
  -4   6  -1    0.99    0.22 
  -6   6  -1    1.55    0.25 
  -8   6  -1    0.69    0.19 
 -10   6  -1    1.94    0.29 
 -12   6  -1    2.40    0.32 
 -14   6  -1    2.59    0.34 
 -16   6  -1    4.06    0.41 
 -18   6  -1    0.93    0.24 
  23   5  -1    0.87    0.35 
  21   5  -1    1.59    0.36 
  19   5  -1    3.22    0.41 
  17   5  -1    5.52    0.48 
  15   5  -1    9.00    0.61 
  13   5  -1    6.96    0.48 
  13   5  -1    7.97    0.43 
  11   5  -1    5.49    0.36 
   9   5  -1    6.05    0.38 
   7   5  -1    3.92    0.23 
   7   5  -1    4.29    0.31 
   5   5  -1    1.22    0.19 
   5   5  -1    1.26    0.13 
   3   5  -1    1.62    0.21 
   3   5  -1    1.75    0.15 
   1   5  -1    7.02    0.43 
   1   5  -1    7.47    0.34 
  -1   5  -1    8.68    0.48 
  -1   5  -1    8.99    0.40 
  -3   5  -1   24.53    1.06 
  -3   5  -1   24.16    0.95 
  -5   5  -1   24.51    1.07 
  -5   5  -1   24.47    0.97 
  -7   5  -1   19.25    0.91 
  -7   5  -1   19.94    0.81 
  -9   5  -1   13.09    0.62 
  -9   5  -1   14.46    0.70 
 -11   5  -1    6.75    0.41 
 -11   5  -1    7.90    0.47 
 -13   5  -1    2.23    0.25 
 -13   5  -1    3.08    0.31 
 -15   5  -1    1.14    0.21 
 -15   5  -1    1.13    0.24 
 -17   5  -1    1.35    0.25 
 -17   5  -1    1.77    0.26 
 -19   5  -1    1.77    0.28 
 -21   5  -1    2.11    0.32 
  24   4  -1    1.49    0.38 
 -22  -4   1    4.16    0.41 
  20   4  -1    2.67    0.38 
 -20  -4   1    2.38    0.31 
  18   4  -1    2.76    0.36 
 -18  -4   1    2.56    0.30 
  16   4  -1    3.52    0.36 
 -16  -4   1    3.15    0.30 
  14   4  -1    0.21    0.09 
  14   4  -1    0.27    0.16 
 -14  -4   1    0.49    0.13 
  12   4  -1   22.68    0.92 
  12   4  -1   21.22    1.01 
  10   4  -1   22.10    0.89 
 -10  -4   1   20.29    0.87 
   8   4  -1   43.39    1.68 
  -8  -4   1   42.95    1.62 
   6   4  -1   41.12    1.61 
   6   4  -1   41.33    1.51 
   4   4  -1   51.62    2.01 
   4   4  -1   52.68    1.89 
   2   4  -1   50.64    1.87 
   2   4  -1   53.55    2.01 
   0   4  -1   48.28    1.88 
   0   4  -1   48.23    1.75 
  -2   4  -1   10.22    0.54 
  -2   4  -1   12.15    0.47 
  -4   4  -1    0.36    0.13 
  -4   4  -1    0.34    0.08 
  -6   4  -1    4.28    0.31 
  -6   4  -1    4.81    0.26 
  -8   4  -1    4.71    0.32 
  -8   4  -1    4.66    0.27 
 -10   4  -1   18.76    0.82 
 -10   4  -1   17.81    0.77 
 -12   4  -1   21.14    0.92 
 -12   4  -1   20.38    0.87 
 -14   4  -1   13.73    0.66 
 -14   4  -1   14.62    0.69 
 -16   4  -1   15.88    0.77 
 -16   4  -1   17.12    0.78 
 -18   4  -1   11.10    0.59 
 -18   4  -1   10.46    0.57 
 -20   4  -1    4.89    0.41 
 -22   4  -1    4.13    0.40 
 -24   4  -1    0.49    0.23 
  27   3  -1    0.74    0.35 
 -27  -3   1    0.49    0.21 
  25   3  -1    0.06    0.27 
 -25  -3   1    0.31    0.19 
  23   3  -1    2.65    0.42 
 -23  -3   1    2.87    0.34 
  21   3  -1    2.05    0.35 
 -21  -3   1    2.23    0.29 
  19   3  -1   13.84    0.79 
 -19  -3   1   13.54    0.69 
  17   3  -1   18.36    0.92 
 -17  -3   1   16.90    0.80 
  15   3  -1   22.77    1.08 
 -15  -3   1   23.25    0.97 
  13   3  -1   82.56    3.35 
  13   3  -1   84.18    3.09 
 -13  -3   1   83.29    3.04 
  11   3  -1   35.28    1.49 
  11   3  -1   34.75    1.35 
 -11  -3   1   35.48    1.35 
   7   3  -1   28.26    1.13 
  -7  -3   1   29.55    1.10 
   5   3  -1    8.75    0.40 
  -5  -3   1    8.34    0.37 
   3   3  -1   10.31    0.45 
   3   3  -1    9.79    0.40 
   1   3  -1   72.53    2.58 
   1   3  -1   73.62    2.73 
  -1   3  -1  139.72    5.08 
  -1   3  -1  136.40    4.84 
  -3   3  -1  156.66    5.76 
  -3   3  -1  156.87    5.51 
  -5   3  -1  192.68    7.15 
  -5   3  -1  197.74    6.86 
  -7   3  -1  101.13    3.73 
  -7   3  -1   99.03    3.56 
  -9   3  -1   79.12    2.81 
  -9   3  -1   76.39    2.92 
 -11   3  -1   23.35    0.94 
 -11   3  -1   23.49    0.97 
 -13   3  -1    0.85    0.15 
 -13   3  -1    1.09    0.16 
 -15   3  -1   10.98    0.53 
 -15   3  -1    9.49    0.49 
 -17   3  -1    0.98    0.18 
 -17   3  -1    1.41    0.16 
 -19   3  -1    9.70    0.53 
 -21   3  -1    3.93    0.36 
 -23   3  -1    7.48    0.50 
 -25   3  -1    3.10    0.38 
 -27   3  -1    2.01    0.33 
  28   2  -1    0.78    0.36 
 -28  -2   1    1.46    0.28 
  26   2  -1    3.28    0.50 
 -26  -2   1    3.83    0.40 
  24   2  -1    8.05    0.64 
 -24  -2   1    7.53    0.51 
  22   2  -1    9.43    0.65 
 -22  -2   1    8.99    0.53 
  20   2  -1   24.53    1.27 
 -20  -2   1   27.36    1.13 
  18   2  -1    3.33    0.38 
 -18  -2   1    3.57    0.30 
  16   2  -1    5.30    0.43 
 -16  -2   1    5.22    0.34 
  14   2  -1    4.26    0.34 
  14   2  -1    4.08    0.19 
 -14  -2   1    3.15    0.26 
  12   2  -1   33.62    1.25 
  12   2  -1   33.11    1.42 
 -12  -2   1   33.27    1.28 
  10   2  -1  127.28    4.68 
  10   2  -1  127.03    5.01 
 -10  -2   1  130.88    4.56 
   8   2  -1  224.40    8.11 
   8   2  -1  231.94    8.60 
  -8  -2   1  213.50    7.82 
   6   2  -1  221.84    8.06 
   4   2  -1  250.41    9.25 
  -4  -2   1  259.12    8.90 
   2   2  -1  204.80    7.47 
   2   2  -1  205.78    7.17 
   0   2  -1   80.98    3.00 
   0   2  -1   81.56    2.85 
  -2   2  -1  131.60    4.82 
  -2   2  -1  131.56    4.61 
  -4   2  -1    3.98    0.19 
  -4   2  -1    3.65    0.21 
  -6   2  -1   30.74    1.12 
  -6   2  -1   29.31    1.16 
  -8   2  -1   39.56    1.46 
  -8   2  -1   39.62    1.51 
 -10   2  -1   72.61    2.71 
 -10   2  -1   72.63    2.63 
 -12   2  -1   89.93    3.25 
 -14   2  -1   49.97    1.89 
 -14   2  -1   49.69    1.88 
 -16   2  -1   79.80    2.99 
 -16   2  -1   82.51    3.03 
 -18   2  -1   36.94    1.48 
 -20   2  -1    4.09    0.34 
 -22   2  -1    2.80    0.31 
 -24   2  -1    1.34    0.26 
 -26   2  -1    0.87    0.24 
 -28   2  -1    0.40    0.22 
  29   1  -1    1.18    0.42 
 -29  -1   1    1.30    0.24 
  27   1  -1    0.86    0.35 
 -27  -1   1    0.98    0.23 
  25   1  -1    0.05    0.26 
 -25  -1   1    0.25    0.15 
  23   1  -1    1.16    0.31 
 -23  -1   1    1.78    0.26 
  21   1  -1    5.47    0.52 
 -21  -1   1    5.06    0.38 
  19   1  -1   46.22    2.09 
 -19  -1   1   48.46    1.85 
  17   1  -1   38.28    1.70 
 -17  -1   1   37.53    1.49 
  15   1  -1   78.93    3.30 
 -15  -1   1   82.69    2.96 
  13   1  -1  128.52    5.17 
 -13  -1   1  133.57    4.68 
  11   1  -1   68.83    2.89 
 -11  -1   1   74.87    2.61 
   9   1  -1  194.43    7.58 
   9   1  -1  205.63    7.13 
  -9  -1   1  188.33    6.89 
   7   1  -1  107.87    3.76 
   7   1  -1  100.42    4.01 
  -7  -1   1  101.09    3.65 
   5   1  -1   35.80    1.34 
   5   1  -1   36.13    1.44 
   3   1  -1   38.58    1.48 
  -3  -1   1   41.39    1.42 
   1   1  -1  147.50    5.32 
   1   1  -1  147.64    5.17 
   1   1  -1  143.74    5.15 
  -1   1  -1  379.65   13.62 
  -1   1  -1  372.20   13.11 
  -3   1  -1  690.32   24.28 
  -3   1  -1  705.49   25.25 
  -5   1  -1  411.64   14.95 
  -5   1  -1  413.31   14.39 
  -7   1  -1  426.68   14.89 
  -9   1  -1  183.49    6.69 
  -9   1  -1  183.94    6.47 
 -11   1  -1   91.74    3.31 
 -11   1  -1   92.71    3.39 
 -13   1  -1   14.54    0.63 
 -13   1  -1   14.20    0.59 
 -15   1  -1    0.15    0.10 
 -15   1  -1    0.33    0.09 
 -17   1  -1   22.79    0.96 
 -19   1  -1   14.18    0.68 
 -21   1  -1    4.30    0.36 
 -23   1  -1   11.50    0.63 
 -25   1  -1    6.08    0.45 
 -27   1  -1    3.80    0.42 
 -29   1  -1    0.67    0.26 
 -28   0   1    3.56    0.40 
  26   0  -1    5.34    0.59 
 -26   0   1    5.28    0.45 
  24   0  -1    7.89    0.64 
 -24   0   1    7.76    0.49 
  22   0  -1    5.36    0.53 
 -22   0   1    4.69    0.35 
  20   0  -1   24.84    1.27 
 -20   0   1   25.70    1.08 
  18   0  -1   18.06    0.99 
 -18   0   1   19.12    0.82 
  16   0  -1    0.68    0.21 
 -16   0   1    1.14    0.16 
  14   0  -1    1.38    0.25 
 -14   0   1    2.21    0.20 
  12   0  -1   74.92    3.01 
 -12   0   1   72.99    2.68 
  10   0  -1    6.55    0.42 
 -10   0   1    7.27    0.33 
   8   0  -1  275.60   10.64 
  -8   0   1  277.24    9.67 
   6   0  -1 1000.00   37.37 
  -6   0   1  990.99   35.73 
  -6   0   1  949.41   34.07 
   4   0  -1  969.33   35.92 
   4   0  -1  934.42   34.30 
  -4   0   1  903.14   32.76 
  -4   0   1  961.17   34.26 
   2   0  -1  412.79   15.08 
   2   0  -1  416.61   15.85 
   0   0  -1  158.47    4.86 
   0   0  -1  116.60    5.34 
  -2   0  -1    4.17    0.21 
  -2   0  -1    5.40    0.21 
  -2   0  -1    4.81    0.22 
  -4   0  -1   12.69    0.51 
  -4   0  -1   12.29    0.52 
   4   0   1   12.86    0.56 
  -6   0  -1   46.85    1.74 
  -6   0  -1   48.09    1.70 
   6   0   1   46.06    1.87 
  -8   0  -1   30.64    1.14 
  -8   0  -1   29.77    1.13 
   8   0   1   29.84    1.25 
 -10   0  -1   56.91    2.04 
 -10   0  -1   54.35    2.01 
  10   0   1   53.56    2.22 
 -12   0  -1  283.61    9.95 
 -12   0  -1  276.88   10.27 
  12   0   1  288.98   10.93 
 -14   0  -1   81.27    2.97 
 -14   0  -1   81.34    2.97 
  14   0   1   80.87    3.28 
 -16   0  -1   55.10    2.12 
  16   0   1   57.68    2.37 
 -18   0  -1   31.65    1.28 
  18   0   1   30.77    1.43 
 -20   0  -1   18.43    0.84 
  20   0   1   17.04    0.94 
 -22   0  -1   15.74    0.78 
 -24   0  -1    0.05    0.14 
 -26   0  -1    0.04    0.14 
 -28   0  -1    1.15    0.24 
 -29   1   1    1.31    0.25 
 -27   1   1    0.88    0.21 
 -25   1   1    0.38    0.16 
 -23   1   1    1.30    0.22 
 -21   1   1    5.47    0.38 
 -19   1   1   43.41    1.69 
 -17   1   1   38.44    1.50 
 -15   1   1   79.34    2.90 
 -15   1   1   78.97    2.90 
 -13   1   1  127.38    4.62 
 -13   1   1  125.78    4.52 
 -11   1   1   62.92    2.29 
 -11   1   1   63.21    2.32 
  -9   1   1  187.55    6.59 
  -7   1   1   96.70    3.43 
  -5   1   1   34.23    1.25 
  -3   1   1   38.11    1.37 
  -1   1   1  139.94    4.90 
  -1  -1  -1  350.10   12.21 
  -3  -1  -1  735.93   25.61 
  -5  -1  -1  398.77   14.09 
   5   1   1  408.62   15.42 
  -7  -1  -1  422.16   14.94 
   7   1   1  434.23   16.36 
  -9  -1  -1  180.07    6.57 
   9   1   1  193.41    7.21 
 -11  -1  -1   94.71    3.43 
  11   1   1   96.18    3.77 
 -13  -1  -1   15.69    0.66 
  13   1   1   14.58    0.74 
 -15  -1  -1    0.41    0.11 
  15   1   1    0.51    0.17 
 -17  -1  -1   23.65    0.99 
  17   1   1   22.43    1.10 
 -19  -1  -1   15.64    0.72 
  19   1   1   13.74    0.81 
 -21  -1  -1    4.58    0.38 
  21   1   1    4.70    0.46 
 -23  -1  -1   12.72    0.67 
  23   1   1   10.46    0.73 
 -25  -1  -1    6.28    0.49 
  25   1   1    5.51    0.55 
 -27  -1  -1    3.84    0.42 
  27   1   1    5.23    0.56 
 -29  -1  -1    0.71    0.22 
 -28   2   1    1.04    0.26 
 -26   2   1    2.13    0.32 
 -24   2   1    6.67    0.46 
 -22   2   1   10.40    0.57 
 -20   2   1   24.64    1.06 
 -18   2   1    4.06    0.30 
 -16   2   1    5.01    0.32 
 -16   2   1    5.33    0.28 
 -14   2   1    3.58    0.22 
 -14   2   1    4.05    0.26 
 -12   2   1   31.57    1.21 
 -12   2   1   31.06    1.21 
 -10   2   1  119.97    4.22 
 -10   2   1  117.28    4.36 
  -8   2   1  224.67    7.89 
  -6   2   1  223.25    7.82 
  -4   2   1  249.80    8.73 
  -2   2   1  199.30    6.97 
   0   2   1   82.14    2.90 
  -2  -2  -1  132.62    4.68 
  -4  -2  -1    4.42    0.23 
  -6  -2  -1   33.75    1.27 
  -8  -2  -1   40.42    1.50 
   8   2   1   40.20    1.62 
 -10  -2  -1   71.80    2.64 
  10   2   1   73.53    2.88 
 -12  -2  -1   87.46    3.19 
  12   2   1   87.98    3.48 
 -14  -2  -1   48.70    1.90 
  14   2   1   51.02    2.08 
 -16  -2  -1   82.73    3.08 
  16   2   1   83.38    3.37 
 -18  -2  -1   37.84    1.52 
  18   2   1   37.06    1.67 
 -20  -2  -1    4.48    0.37 
  20   2   1    3.61    0.39 
 -22  -2  -1    3.00    0.34 
  22   2   1    2.67    0.39 
 -24  -2  -1    1.72    0.29 
  24   2   1    2.07    0.37 
 -26  -2  -1    0.95    0.24 
  26   2   1    0.78    0.33 
 -28  -2  -1    0.65    0.20 
 -27   3   1    0.56    0.24 
 -25   3   1    0.22    0.19 
 -23   3   1    2.34    0.31 
 -21   3   1    2.22    0.29 
 -19   3   1   12.08    0.62 
 -17   3   1   16.13    0.76 
 -17   3   1   17.04    0.73 
 -15   3   1   13.63    0.61 
 -13   3   1   82.03    3.02 
 -13   3   1   83.63    3.11 
 -11   3   1   36.56    1.40 
 -11   3   1   36.49    1.43 
  -9   3   1   16.23    0.64 
  -9   3   1   13.56    0.64 
  -7   3   1   28.37    1.08 
  -5   3   1    9.17    0.40 
  -3   3   1   10.30    0.43 
  -1   3   1   72.35    2.58 
   1   3   1  140.64    4.96 
   3   3   1  151.28    5.33 
  -5  -3  -1  195.29    6.89 
  -7  -3  -1   97.80    3.53 
  -9  -3  -1   78.54    2.92 
   9   3   1   81.21    3.16 
 -11  -3  -1   22.56    0.98 
  11   3   1   24.99    1.05 
 -13  -3  -1    0.75    0.15 
  13   3   1    1.27    0.19 
 -15  -3  -1   10.70    0.53 
  15   3   1    9.40    0.56 
 -17  -3  -1    1.38    0.22 
  17   3   1    1.23    0.25 
 -19  -3  -1    8.51    0.53 
  19   3   1    9.99    0.61 
 -21  -3  -1    3.96    0.39 
  21   3   1    4.33    0.44 
 -23  -3  -1    7.65    0.53 
  23   3   1    8.08    0.61 
 -25  -3  -1    3.69    0.42 
 -27  -3  -1    1.49    0.29 
 -24   4   1    1.44    0.28 
 -22   4   1    4.20    0.41 
 -20   4   1    2.77    0.32 
 -18   4   1    2.17    0.27 
 -16   4   1    3.53    0.30 
 -16   4   1    2.99    0.28 
 -14   4   1    0.20    0.12 
 -14   4   1    0.16    0.13 
 -12   4   1   21.16    0.92 
 -12   4   1   20.97    0.89 
 -10   4   1   21.61    0.90 
 -10   4   1   21.63    0.93 
  -8   4   1   44.61    1.75 
  -8   4   1   43.85    1.66 
  -6   4   1   40.00    1.50 
  -4   4   1   49.16    1.81 
  -2   4   1   52.03    1.90 
   0   4   1   51.80    1.89 
   2   4   1   13.01    0.55 
   4   4   1    0.71    0.11 
  -6  -4  -1    4.12    0.27 
  -8  -4  -1    4.73    0.30 
 -10  -4  -1   15.18    0.70 
 -12  -4  -1   21.40    0.92 
  12   4   1   20.24    0.96 
 -14  -4  -1   15.38    0.72 
  14   4   1   14.16    0.75 
 -16  -4  -1   14.33    0.74 
  16   4   1   15.37    0.78 
 -18  -4  -1   11.16    0.61 
  18   4   1    9.60    0.62 
 -20  -4  -1    5.27    0.45 
  20   4   1    4.89    0.47 
 -22  -4  -1    4.00    0.43 
  22   4   1    4.27    0.47 
 -24  -4  -1    0.55    0.22 
 -23   5   1    1.09    0.28 
 -21   5   1    1.69    0.30 
 -19   5   1    3.00    0.34 
 -17   5   1    5.41    0.39 
 -17   5   1    5.18    0.39 
 -15   5   1    9.04    0.51 
 -15   5   1    8.65    0.52 
 -13   5   1    7.72    0.45 
 -13   5   1    7.98    0.48 
 -11   5   1    5.17    0.34 
 -11   5   1    6.21    0.40 
  -9   5   1    6.98    0.43 
  -9   5   1    6.64    0.38 
  -7   5   1    4.01    0.27 
  -7   5   1    3.59    0.31 
  -5   5   1    1.05    0.15 
  -5   5   1    1.24    0.20 
  -3   5   1    1.65    0.22 
  -3   5   1    1.54    0.17 
  -1   5   1    7.19    0.36 
   1   5   1    8.87    0.43 
   3   5   1   22.95    0.92 
   5   5   1   24.47    0.98 
   7   5   1   19.59    0.82 
  -9  -5  -1   14.09    0.69 
 -11  -5  -1    7.61    0.46 
  11   5   1    7.04    0.42 
 -13  -5  -1    2.64    0.30 
  13   5   1    2.38    0.29 
  13   5   1    2.82    0.26 
 -15  -5  -1    0.87    0.20 
  15   5   1    0.94    0.23 
 -17  -5  -1    1.51    0.27 
  17   5   1    1.43    0.28 
 -19  -5  -1    2.02    0.31 
  19   5   1    2.03    0.35 
 -21  -5  -1    1.31    0.28 
 -18   6   1    0.15    0.18 
 -18   6   1   -0.05    0.17 
 -16   6   1    0.19    0.16 
 -16   6   1    0.17    0.18 
 -14   6   1    1.48    0.25 
 -14   6   1    1.46    0.26 
 -12   6   1    1.18    0.22 
 -12   6   1    1.43    0.25 
 -10   6   1    1.83    0.27 
 -10   6   1    1.86    0.24 
  -8   6   1    4.30    0.38 
  -8   6   1    4.25    0.32 
  -6   6   1   15.04    0.76 
  -6   6   1   15.06    0.69 
  -4   6   1    2.47    0.29 
  -4   6   1    2.50    0.23 
  -2   6   1    4.76    0.31 
  -2   6   1    4.60    0.38 
   0   6   1    4.19    0.35 
   0   6   1    3.97    0.28 
   2   6   1    1.59    0.19 
   2   6   1    1.30    0.22 
   4   6   1    0.64    0.14 
   4   6   1    0.85    0.19 
   6   6   1    0.99    0.21 
   6   6   1    1.24    0.18 
   8   6   1    0.57    0.17 
  10   6   1    2.01    0.25 
  12   6   1    2.51    0.28 
  14   6   1    2.46    0.34 
  16   6   1    3.49    0.41 
 -13   7   1    1.56    0.28 
 -11   7   1    0.48    0.19 
  -9   7   1    0.41    0.20 
  -7   7   1    0.58    0.21 
  -5   7   1    0.37    0.17 
  -3   7   1    0.38    0.20 
  -1   7   1    0.67    0.22 
   1   7   1    1.48    0.27 
   3   7   1    1.38    0.26 
   5   7   1    1.91    0.29 
   7   7   1    0.66    0.22 
   9   7   1    1.91    0.29 
  11   7   1    0.58    0.21 
  13   7   1    0.62    0.28 
   0   8   1   -0.11    0.19 
  13   7  -2    0.25    0.25 
  11   7  -2    0.25    0.20 
   9   7  -2    0.05    0.17 
   7   7  -2    0.55    0.21 
   5   7  -2    0.60    0.22 
   3   7  -2    2.76    0.34 
   1   7  -2    1.11    0.25 
  -1   7  -2    1.56    0.28 
  -3   7  -2    1.08    0.27 
  -5   7  -2    0.94    0.24 
  -7   7  -2    0.29    0.20 
  -9   7  -2    0.41    0.22 
 -11   7  -2    0.53    0.23 
 -13   7  -2   -0.04    0.18 
  18   6  -2    0.46    0.28 
  16   6  -2    2.36    0.39 
  14   6  -2    0.68    0.25 
  12   6  -2    3.88    0.34 
  10   6  -2    5.11    0.38 
   8   6  -2    6.69    0.44 
   6   6  -2    1.21    0.22 
   4   6  -2    4.41    0.36 
   2   6  -2    0.30    0.17 
   0   6  -2    0.14    0.16 
  -2   6  -2    0.38    0.18 
  -4   6  -2    0.80    0.21 
  -6   6  -2    8.84    0.55 
  -8   6  -2    0.47    0.20 
 -10   6  -2    6.65    0.49 
 -12   6  -2    2.90    0.35 
 -14   6  -2    3.42    0.38 
 -16   6  -2    0.65    0.22 
 -18   6  -2    0.93    0.26 
  23   5  -2    1.06    0.37 
  21   5  -2    1.91    0.39 
  19   5  -2    3.86    0.44 
  17   5  -2    4.99    0.47 
  15   5  -2    2.79    0.34 
  13   5  -2    1.18    0.19 
  13   5  -2    0.97    0.22 
  11   5  -2    3.01    0.26 
   9   5  -2    0.85    0.17 
   7   5  -2    5.98    0.37 
   5   5  -2    3.11    0.27 
   3   5  -2   26.85    1.14 
   1   5  -2   12.26    0.62 
  -1   5  -2   19.51    0.89 
  -3   5  -2   23.35    1.03 
  -3   5  -2   23.64    0.92 
  -5   5  -2   16.06    0.67 
  -5   5  -2   16.05    0.78 
  -7   5  -2    5.44    0.40 
  -7   5  -2    6.02    0.32 
  -9   5  -2    2.41    0.23 
  -9   5  -2    2.62    0.29 
 -11   5  -2    1.41    0.24 
 -11   5  -2    1.50    0.20 
 -13   5  -2    2.22    0.29 
 -13   5  -2    2.66    0.27 
 -15   5  -2    4.86    0.36 
 -15   5  -2    4.37    0.39 
 -17   5  -2    3.80    0.36 
 -17   5  -2    3.72    0.35 
 -19   5  -2    3.58    0.37 
 -21   5  -2    1.34    0.28 
  24   4  -2    0.79    0.33 
  22   4  -2    1.06    0.33 
  20   4  -2    0.76    0.27 
  18   4  -2    1.90    0.31 
  14   4  -2   22.16    1.09 
 -14  -4   2   24.04    0.97 
  12   4  -2   18.69    0.90 
  12   4  -2   19.89    0.81 
 -12  -4   2   17.99    0.79 
  10   4  -2   25.38    1.08 
 -10  -4   2   28.17    1.06 
   8   4  -2   26.17    1.07 
  -8  -4   2   26.38    1.02 
   6   4  -2   24.66    1.02 
   6   4  -2   25.02    0.93 
   4   4  -2   45.20    1.65 
   4   4  -2   46.65    1.79 
   2   4  -2   11.68    0.45 
   2   4  -2   11.05    0.55 
   0   4  -2    3.50    0.27 
   0   4  -2    3.48    0.18 
  -2   4  -2    2.54    0.16 
  -2   4  -2    2.05    0.21 
  -4   4  -2   17.51    0.78 
  -4   4  -2   17.74    0.70 
  -6   4  -2   32.31    1.30 
  -6   4  -2   30.96    1.20 
  -8   4  -2   27.54    1.16 
  -8   4  -2   27.40    1.07 
 -10   4  -2   34.38    1.41 
 -10   4  -2   33.97    1.32 
 -12   4  -2   37.39    1.44 
 -12   4  -2   35.81    1.50 
 -14   4  -2   14.99    0.70 
 -14   4  -2   14.68    0.71 
 -16   4  -2    4.58    0.35 
 -16   4  -2    6.23    0.38 
 -18   4  -2    3.50    0.32 
 -18   4  -2    3.25    0.32 
 -20   4  -2    1.26    0.24 
 -22   4  -2    1.91    0.30 
 -24   4  -2    0.49    0.23 
  27   3  -2    1.45    0.43 
 -27  -3   2    1.07    0.25 
  25   3  -2    2.48    0.44 
 -25  -3   2    2.23    0.33 
  23   3  -2    2.05    0.40 
 -23  -3   2    1.56    0.25 
  21   3  -2    7.72    0.58 
 -21  -3   2    7.29    0.48 
  19   3  -2   20.74    1.09 
 -19  -3   2   21.87    0.96 
  17   3  -2   14.45    0.81 
 -17  -3   2   15.46    0.71 
  15   3  -2   18.78    0.96 
 -15  -3   2   21.01    0.86 
  13   3  -2   13.03    0.56 
  13   3  -2   13.42    0.70 
  11   3  -2    5.26    0.36 
  11   3  -2    4.89    0.27 
 -11  -3   2    4.88    0.28 
   9   3  -2    1.22    0.13 
  -9  -3   2    1.32    0.13 
   7   3  -2   40.54    1.54 
  -7  -3   2   39.80    1.47 
   5   3  -2   73.72    2.67 
  -5  -3   2   68.73    2.53 
   3   3  -2  107.10    4.00 
   3   3  -2  108.84    3.79 
   1   3  -2  264.33    9.38 
   1   3  -2  273.95    9.81 
  -1   3  -2  153.91    5.32 
  -1   3  -2  149.64    5.58 
  -3   3  -2  140.73    4.97 
  -3   3  -2  142.59    5.23 
  -5   3  -2   25.58    1.05 
  -5   3  -2   26.13    0.97 
  -7   3  -2    7.36    0.38 
  -7   3  -2    6.82    0.33 
  -9   3  -2    7.72    0.42 
  -9   3  -2    8.63    0.39 
 -11   3  -2    0.49    0.11 
 -11   3  -2    0.51    0.12 
 -13   3  -2   13.68    0.62 
 -13   3  -2   13.12    0.62 
 -15   3  -2   11.44    0.54 
 -15   3  -2    9.83    0.51 
 -17   3  -2   19.56    0.87 
 -19   3  -2   13.08    0.66 
 -21   3  -2   12.52    0.67 
 -23   3  -2    6.26    0.45 
 -25   3  -2    0.99    0.26 
  28   2  -2    2.79    0.51 
 -28  -2   2    3.14    0.38 
  26   2  -2    3.55    0.53 
 -26  -2   2    3.86    0.39 
  24   2  -2    2.90    0.44 
 -24  -2   2    2.47    0.32 
  22   2  -2    4.99    0.51 
 -22  -2   2    4.74    0.39 
  20   2  -2    3.73    0.44 
 -20  -2   2    4.66    0.36 
  18   2  -2    7.65    0.55 
 -18  -2   2    7.53    0.43 
  16   2  -2   20.13    0.96 
 -16  -2   2   17.32    0.79 
  14   2  -2   44.87    1.59 
  14   2  -2   40.60    1.82 
 -14  -2   2   42.01    1.62 
  12   2  -2  107.71    3.86 
  12   2  -2  105.71    4.17 
 -12  -2   2  102.28    3.76 
  10   2  -2  143.93    5.20 
  10   2  -2  141.08    5.56 
   8   2  -2  149.33    5.26 
   8   2  -2  143.08    5.58 
  -8  -2   2  138.91    5.06 
   6   2  -2   81.71    3.16 
  -6  -2   2   90.04    3.04 
   4   2  -2   93.39    3.44 
  -4  -2   2   93.20    3.28 
   2   2  -2   85.34    3.17 
   2   2  -2   86.12    3.01 
   0   2  -2   15.49    0.56 
   0   2  -2   15.58    0.64 
  -2   2  -2   30.69    1.12 
  -2   2  -2   31.55    1.21 
  -4   2  -2  184.29    6.71 
  -4   2  -2  182.68    6.42 
  -6   2  -2   95.91    3.49 
  -6   2  -2   92.59    3.34 
  -8   2  -2  144.99    5.10 
  -8   2  -2  143.27    5.30 
 -10   2  -2  183.32    6.74 
 -10   2  -2  184.71    6.50 
 -12   2  -2  117.32    4.36 
 -12   2  -2  118.57    4.22 
 -14   2  -2   64.20    2.38 
 -14   2  -2   63.95    2.42 
 -16   2  -2   10.88    0.53 
 -16   2  -2    9.61    0.48 
 -18   2  -2    8.09    0.46 
 -20   2  -2    0.44    0.16 
 -22   2  -2    1.77    0.26 
 -24   2  -2    2.12    0.31 
 -26   2  -2    1.36    0.27 
  29   1  -2    0.43    0.36 
 -29  -1   2    0.06    0.14 
  27   1  -2    0.64    0.35 
 -27  -1   2    0.22    0.16 
  25   1  -2    4.67    0.55 
 -25  -1   2    4.52    0.41 
  23   1  -2   10.68    0.77 
 -23  -1   2   11.86    0.62 
  21   1  -2   13.43    0.84 
 -21  -1   2   13.65    0.67 
  19   1  -2   22.39    1.15 
 -19  -1   2   22.88    0.97 
  17   1  -2   47.97    2.09 
 -17  -1   2   48.05    1.83 
  15   1  -2   42.63    2.00 
 -15  -1   2   50.42    1.77 
  13   1  -2   44.20    1.88 
 -13  -1   2   44.41    1.66 
  11   1  -2   37.97    1.37 
  11   1  -2   37.18    1.57 
 -11  -1   2   35.46    1.38 
   9   1  -2   68.82    2.80 
   9   1  -2   71.60    2.58 
  -9  -1   2   70.21    2.52 
   7   1  -2   85.09    3.34 
   7   1  -2   85.06    3.11 
   5   1  -2  187.12    7.07 
   5   1  -2  194.67    6.69 
  -5  -1   2  170.34    6.42 
   3   1  -2  586.70   20.91 
  -3  -1   2  568.73   20.18 
   1   1  -2  825.72   29.87 
  -1   1  -2  162.15    5.64 
  -1   1  -2  159.98    5.88 
  -3   1  -2  627.37   22.33 
  -3   1  -2  656.08   23.23 
  -5   1  -2  190.73    6.89 
  -5   1  -2  187.52    6.62 
  -7   1  -2   79.65    2.92 
  -7   1  -2   78.44    2.82 
  -9   1  -2   10.55    0.46 
 -11   1  -2    4.60    0.27 
 -11   1  -2    4.92    0.26 
 -13   1  -2   40.94    1.57 
 -13   1  -2   41.55    1.58 
 -15   1  -2   30.78    1.22 
 -15   1  -2   31.36    1.24 
 -17   1  -2   24.37    1.03 
 -19   1  -2   32.42    1.33 
 -21   1  -2   18.78    0.87 
 -23   1  -2    7.18    0.49 
 -25   1  -2    5.03    0.45 
 -27   1  -2    1.00    0.26 
 -28   0   2    2.45    0.32 
  26   0  -2    4.92    0.59 
 -26   0   2    4.60    0.41 
 -24   0   2    3.63    0.35 
  22   0  -2    0.40    0.25 
 -22   0   2    0.25    0.13 
  20   0  -2    0.68    0.28 
 -20   0   2    0.37    0.14 
  18   0  -2    5.70    0.51 
 -18   0   2    5.93    0.36 
  16   0  -2   19.23    1.00 
 -16   0   2   18.73    0.80 
  14   0  -2   42.41    1.83 
 -14   0   2   41.30    1.58 
  12   0  -2  133.51    5.25 
 -12   0   2  131.94    4.72 
  10   0  -2  280.82   10.80 
 -10   0   2  278.36    9.79 
   8   0  -2  255.37    9.80 
   8   0  -2  249.11    9.22 
  -8   0   2  258.09    8.89 
   6   0  -2  485.48   17.53 
   6   0  -2  488.68   18.50 
  -6   0   2  477.29   16.84 
   4   0  -2  128.58    4.98 
   4   0  -2  128.92    4.70 
  -4   0   2  129.14    4.51 
   2   0  -2    9.35    0.41 
   2   0  -2    9.47    0.40 
  -2   0   2    8.51    0.35 
   0   0  -2  164.26    5.74 
   0   0  -2  159.50    5.98 
   0   0  -2  167.46    6.30 
  -2   0  -2  211.83    8.16 
  -2   0  -2  237.06    7.84 
  -4   0  -2  274.02    9.12 
  -4   0  -2  247.58    9.48 
  -6   0  -2  245.02    8.57 
  -8   0  -2  501.14   18.28 
  -8   0  -2  495.36   17.59 
   8   0   2  516.48   19.27 
 -10   0  -2  251.71    8.79 
 -10   0  -2  252.96    9.10 
  10   0   2  245.28    9.62 
 -12   0  -2   93.40    3.50 
 -12   0  -2   98.80    3.44 
  12   0   2   93.27    3.76 
 -14   0  -2   23.85    0.91 
 -14   0  -2   21.04    0.95 
  14   0   2   25.06    1.07 
 -16   0  -2   62.04    2.33 
 -18   0  -2    6.90    0.42 
 -20   0  -2    0.20    0.12 
 -22   0  -2    2.63    0.31 
 -24   0  -2    2.38    0.32 
 -26   0  -2    2.81    0.35 
 -28   0  -2    2.99    0.37 
 -29   1   2    0.10    0.16 
 -27   1   2    0.36    0.17 
 -25   1   2    4.22    0.38 
 -23   1   2   11.48    0.62 
 -21   1   2   12.93    0.65 
 -19   1   2   23.29    0.99 
  17  -1  -2   44.06    2.01 
 -17   1   2   46.22    1.74 
  15  -1  -2   47.24    2.10 
 -15   1   2   49.27    1.82 
 -15   1   2   48.15    1.79 
  13  -1  -2   39.63    1.78 
 -13   1   2   42.55    1.55 
  11  -1  -2   33.14    1.50 
 -11   1   2   35.59    1.30 
   9  -1  -2   72.36    2.82 
  -9   1   2   67.43    2.50 
   7  -1  -2   76.79    3.08 
  -7   1   2   78.72    2.77 
  -3   1   2  538.12   18.73 
   1  -1  -2  725.90   26.29 
  -1   1   2  726.37   25.26 
  -1  -1  -2  179.55    6.64 
  -1  -1  -2  183.63    6.38 
  -3  -1  -2  625.08   23.20 
  -3  -1  -2  656.30   22.32 
  -5  -1  -2  179.53    6.37 
  -5  -1  -2  173.46    6.61 
   5   1   2  190.79    6.95 
  -7  -1  -2   85.11    3.10 
  -7  -1  -2   85.17    3.00 
   7   1   2   80.83    3.25 
  -9  -1  -2   12.27    0.52 
  -9  -1  -2   12.21    0.50 
   9   1   2   11.26    0.56 
 -11  -1  -2    5.37    0.29 
 -11  -1  -2    4.54    0.24 
  11   1   2    4.87    0.32 
 -13  -1  -2   42.95    1.62 
 -13  -1  -2   41.20    1.63 
  13   1   2   44.45    1.80 
 -15  -1  -2   34.23    1.34 
  15   1   2   32.41    1.45 
 -17  -1  -2   25.99    1.08 
  17   1   2   24.63    1.17 
 -19  -1  -2   32.66    1.42 
  19   1   2   37.13    1.59 
 -21  -1  -2   20.29    0.95 
  21   1   2   20.37    1.05 
 -23  -1  -2    7.94    0.52 
  23   1   2    7.08    0.56 
 -25  -1  -2    5.00    0.46 
  25   1   2    5.03    0.52 
 -27  -1  -2    0.81    0.24 
 -28   2   2    2.37    0.32 
 -26   2   2    4.65    0.43 
 -24   2   2    2.00    0.28 
 -22   2   2    4.28    0.37 
 -20   2   2    3.93    0.34 
 -18   2   2    6.57    0.39 
 -16   2   2   16.99    0.77 
 -16   2   2   18.64    0.73 
 -14   2   2   43.41    1.62 
 -14   2   2   41.11    1.61 
 -12   2   2   99.15    3.57 
 -10   2   2  136.64    4.85 
  -8   2   2  142.12    5.03 
  -6   2   2   75.22    2.69 
  -4   2   2   89.66    3.18 
  -2   2   2   87.05    3.09 
   0   2   2   14.36    0.56 
  -2  -2  -2   33.03    1.24 
  -4  -2  -2  189.10    6.66 
  -6  -2  -2   85.36    3.08 
  -8  -2  -2  139.76    5.00 
   8   2   2  141.28    5.43 
 -10  -2  -2  183.22    6.50 
  10   2   2  183.54    7.08 
 -12  -2  -2  115.75    4.32 
  12   2   2  124.14    4.70 
 -14  -2  -2   64.66    2.43 
  14   2   2   64.84    2.63 
 -16  -2  -2   12.83    0.62 
  16   2   2   11.36    0.65 
 -18  -2  -2    6.95    0.46 
  18   2   2    8.73    0.53 
 -20  -2  -2    0.57    0.17 
  20   2   2    0.91    0.25 
 -22  -2  -2    1.85    0.28 
  22   2   2    1.74    0.33 
 -24  -2  -2    2.29    0.34 
 -26  -2  -2    1.28    0.27 
 -27   3   2    0.73    0.24 
 -25   3   2    2.11    0.33 
 -23   3   2    1.59    0.26 
 -21   3   2    8.52    0.51 
 -19   3   2   20.51    0.92 
 -17   3   2   13.52    0.67 
 -17   3   2   14.65    0.63 
 -15   3   2   12.81    0.58 
 -13   3   2   12.65    0.60 
 -13   3   2   13.83    0.61 
 -11   3   2    4.84    0.29 
  -9   3   2    1.47    0.16 
  -7   3   2   37.98    1.42 
  -5   3   2   71.51    2.57 
  -3   3   2  109.28    3.88 
  -1   3   2  269.60    9.44 
   1   3   2  153.69    5.42 
   3   3   2  140.11    4.95 
  -5  -3  -2   24.67    0.99 
  -7  -3  -2    6.09    0.34 
  -9  -3  -2    8.47    0.44 
   9   3   2    8.47    0.43 
 -11  -3  -2    0.60    0.13 
  11   3   2    0.63    0.14 
 -13  -3  -2   14.98    0.67 
  13   3   2   12.70    0.66 
 -15  -3  -2   10.00    0.55 
  15   3   2   10.49    0.57 
 -17  -3  -2   18.95    0.89 
  17   3   2   19.17    0.95 
 -19  -3  -2   11.49    0.65 
  19   3   2   12.44    0.71 
 -21  -3  -2   11.79    0.67 
 -23  -3  -2    6.20    0.52 
 -25  -3  -2    1.05    0.26 
 -24   4   2    0.18    0.21 
 -22   4   2    0.80    0.23 
 -20   4   2    0.99    0.22 
 -18   4   2    2.07    0.27 
 -16   4   2    9.03    0.48 
 -16   4   2    8.61    0.49 
 -14   4   2   22.44    0.96 
 -14   4   2   21.82    0.95 
 -12   4   2   20.17    0.87 
 -12   4   2   18.89    0.84 
 -10   4   2   25.67    1.04 
  -8   4   2   27.39    1.08 
  -6   4   2   24.88    0.98 
  -4   4   2   42.12    1.57 
  -2   4   2   12.26    0.53 
   0   4   2    3.36    0.22 
   2   4   2    2.33    0.19 
   4   4   2   17.78    0.74 
  -6  -4  -2   29.98    1.21 
  -8  -4  -2   26.03    1.08 
 -10  -4  -2   32.21    1.32 
 -12  -4  -2   35.89    1.45 
  12   4   2   34.86    1.50 
 -14  -4  -2   13.86    0.72 
  14   4   2   15.24    0.75 
 -16  -4  -2    5.22    0.40 
  16   4   2    5.97    0.42 
 -18  -4  -2    3.81    0.38 
  18   4   2    3.29    0.37 
 -20  -4  -2    1.18    0.24 
 -22  -4  -2    1.87    0.31 
 -24  -4  -2    0.42    0.21 
 -23   5   2    0.78    0.25 
 -21   5   2    2.81    0.36 
 -19   5   2    2.70    0.32 
 -17   5   2    5.67    0.40 
 -17   5   2    5.11    0.42 
 -15   5   2    2.50    0.28 
 -15   5   2    2.52    0.28 
 -13   5   2    0.69    0.18 
 -13   5   2    1.08    0.20 
 -11   5   2    2.91    0.27 
 -11   5   2    2.50    0.27 
  -9   5   2    0.85    0.19 
  -9   5   2    0.97    0.17 
  -7   5   2    6.00    0.35 
  -5   5   2    3.15    0.25 
  -3   5   2   27.45    1.09 
  -1   5   2   12.37    0.57 
   1   5   2   20.42    0.85 
   3   5   2   22.44    0.92 
   5   5   2   16.26    0.71 
   7   5   2    5.39    0.33 
  -9  -5  -2    3.11    0.31 
 -11  -5  -2    1.18    0.21 
 -13  -5  -2    2.40    0.30 
  13   5   2    2.54    0.28 
 -15  -5  -2    3.94    0.38 
  15   5   2    4.63    0.40 
 -17  -5  -2    3.30    0.37 
 -19  -5  -2    3.16    0.38 
 -21  -5  -2    1.11    0.26 
 -18   6   2    0.15    0.17 
 -18   6   2    0.39    0.20 
 -16   6   2    2.00    0.30 
 -16   6   2    2.20    0.30 
 -14   6   2    0.75    0.20 
 -14   6   2    0.86    0.22 
 -12   6   2    3.64    0.36 
 -12   6   2    3.74    0.34 
 -10   6   2    4.69    0.35 
 -10   6   2    4.92    0.40 
  -8   6   2    5.43    0.37 
  -8   6   2    5.91    0.42 
  -6   6   2    1.13    0.18 
  -6   6   2    0.94    0.22 
  -4   6   2    4.23    0.37 
  -4   6   2    4.55    0.31 
  -2   6   2    0.25    0.11 
   0   6   2    0.49    0.14 
   2   6   2    0.54    0.14 
   4   6   2    1.09    0.19 
   6   6   2    9.58    0.51 
   8   6   2    0.73    0.16 
  10   6   2    7.02    0.44 
  10   6   2    6.50    0.41 
  12   6   2    2.88    0.34 
  12   6   2    2.58    0.28 
  12   6   2    2.25    0.26 
 -13   7   2    0.00    0.17 
 -13   7   2    0.24    0.17 
 -11   7   2    0.19    0.16 
 -11   7   2   -0.04    0.16 
  -9   7   2    0.25    0.17 
  -9   7   2   -0.12    0.15 
  -7   7   2    0.53    0.20 
  -5   7   2    0.66    0.21 
  -3   7   2    2.72    0.35 
  -1   7   2    1.23    0.26 
   1   7   2    1.85    0.29 
   3   7   2    1.07    0.24 
   5   7   2    0.90    0.23 
   7   7   2    0.41    0.20 
   9   7   2    0.28    0.19 
  11   7   2    0.89    0.23 
  13   7  -3    1.06    0.31 
  11   7  -3    0.99    0.25 
   9   7  -3    0.84    0.25 
   7   7  -3    1.12    0.26 
   5   7  -3    1.15    0.26 
   3   7  -3    1.21    0.27 
   1   7  -3    1.05    0.26 
  -1   7  -3    0.64    0.24 
  -3   7  -3    0.17    0.20 
  -5   7  -3   -0.10    0.15 
  -7   7  -3    0.09    0.17 
  -9   7  -3    1.41    0.29 
 -11   7  -3   -0.16    0.17 
  18   6  -3    0.61    0.32 
  16   6  -3    1.77    0.37 
  14   6  -3    2.37    0.36 
  12   6  -3    3.20    0.32 
  10   6  -3    1.57    0.25 
   8   6  -3    0.94    0.21 
   6   6  -3    0.17    0.16 
   4   6  -3    0.75    0.20 
   2   6  -3    2.55    0.30 
   0   6  -3    3.06    0.32 
  -2   6  -3    4.79    0.41 
  -4   6  -3    6.51    0.46 
  -6   6  -3    2.99    0.34 
  -8   6  -3    2.73    0.34 
 -10   6  -3    5.88    0.48 
 -12   6  -3    0.99    0.24 
 -14   6  -3    0.60    0.22 
 -16   6  -3    0.38    0.21 
 -18   6  -3    0.11    0.20 
  23   5  -3    3.49    0.52 
  21   5  -3    0.85    0.33 
  19   5  -3    0.24    0.24 
  17   5  -3    2.18    0.35 
  15   5  -3    1.92    0.31 
  13   5  -3    1.46    0.26 
  13   5  -3    1.86    0.23 
  11   5  -3    2.31    0.25 
   9   5  -3   15.46    0.73 
   7   5  -3    6.54    0.40 
   5   5  -3   12.66    0.63 
   3   5  -3   25.17    1.09 
   1   5  -3   10.65    0.56 
  -1   5  -3    8.34    0.48 
  -3   5  -3    4.72    0.35 
  -5   5  -3    2.60    0.28 
  -7   5  -3    1.71    0.25 
  -9   5  -3    4.13    0.36 
 -11   5  -3    5.98    0.42 
 -13   5  -3   10.16    0.52 
 -13   5  -3    8.78    0.56 
 -15   5  -3    5.61    0.43 
 -15   5  -3    6.26    0.41 
 -17   5  -3    3.04    0.35 
 -17   5  -3    3.14    0.33 
 -19   5  -3    2.78    0.34 
 -21   5  -3    0.84    0.27 
  24   4  -3    1.16    0.38 
  22   4  -3    0.67    0.31 
  20   4  -3    2.80    0.41 
  18   4  -3    7.00    0.53 
  16   4  -3    9.51    0.61 
  14   4  -3   14.33    0.78 
  12   4  -3    5.78    0.41 
  12   4  -3    6.20    0.35 
  10   4  -3   30.98    1.25 
   8   4  -3   14.76    0.67 
   6   4  -3    6.84    0.38 
   4   4  -3   11.31    0.43 
   4   4  -3   11.17    0.55 
   2   4  -3   16.81    0.75 
   2   4  -3   16.57    0.62 
   0   4  -3   28.35    1.20 
   0   4  -3   29.45    1.06 
  -2   4  -3   20.85    0.97 
  -2   4  -3   24.11    0.86 
  -4   4  -3   41.81    1.51 
  -4   4  -3   40.34    1.64 
  -6   4  -3   53.24    1.89 
  -6   4  -3   49.92    2.03 
  -8   4  -3   50.75    1.86 
  -8   4  -3   49.09    1.98 
 -10   4  -3   10.98    0.58 
 -10   4  -3   11.15    0.52 
 -12   4  -3    6.30    0.39 
 -12   4  -3    5.72    0.35 
 -14   4  -3    5.18    0.34 
 -14   4  -3    4.94    0.36 
 -16   4  -3    1.60    0.25 
 -16   4  -3    1.84    0.24 
 -18   4  -3    2.22    0.27 
 -18   4  -3    2.15    0.27 
 -20   4  -3    3.41    0.35 
 -22   4  -3    3.03    0.36 
 -24   4  -3    0.97    0.27 
  27   3  -3    1.54    0.43 
  25   3  -3    2.33    0.46 
 -25  -3   3    2.12    0.31 
  23   3  -3    4.94    0.55 
 -23  -3   3    5.57    0.44 
 -21  -3   3    8.95    0.53 
  19   3  -3    4.35    0.46 
 -19  -3   3    4.14    0.34 
  17   3  -3    2.98    0.36 
 -17  -3   3    2.55    0.25 
  15   3  -3    1.02    0.22 
 -15  -3   3    0.39    0.09 
  13   3  -3    9.88    0.56 
  13   3  -3    9.35    0.43 
 -13  -3   3    8.82    0.44 
  11   3  -3   10.31    0.55 
  11   3  -3   10.94    0.47 
 -11  -3   3    9.26    0.44 
   9   3  -3   39.72    1.48 
   9   3  -3   35.71    1.59 
  -9  -3   3   38.28    1.40 
   7   3  -3  158.24    5.80 
  -7  -3   3  157.17    5.53 
   5   3  -3  116.97    4.11 
   5   3  -3  118.04    4.35 
   3   3  -3   74.53    2.66 
   3   3  -3   77.44    2.85 
   1   3  -3  111.55    4.09 
   1   3  -3  108.68    3.85 
  -1   3  -3   18.64    0.68 
  -1   3  -3   17.96    0.78 
  -3   3  -3    5.73    0.33 
  -3   3  -3    5.91    0.26 
  -5   3  -3    7.44    0.39 
  -5   3  -3    7.39    0.33 
  -7   3  -3    2.48    0.17 
  -7   3  -3    2.62    0.22 
  -9   3  -3   29.93    1.25 
  -9   3  -3   32.08    1.19 
 -11   3  -3   16.88    0.80 
 -11   3  -3   20.19    0.78 
 -13   3  -3   28.66    1.14 
 -13   3  -3   28.21    1.18 
 -15   3  -3   53.96    2.17 
 -15   3  -3   58.02    2.12 
 -17   3  -3   10.48    0.56 
 -17   3  -3   11.47    0.57 
 -19   3  -3    7.73    0.46 
 -21   3  -3    7.91    0.51 
 -23   3  -3    0.98    0.24 
 -25   3  -3    0.50    0.23 
  28   2  -3    0.60    0.38 
 -28  -2   3    0.92    0.22 
  26   2  -3    0.93    0.38 
 -26  -2   3    0.35    0.16 
  24   2  -3    0.95    0.32 
 -24  -2   3    1.06    0.21 
  22   2  -3    1.47    0.34 
 -22  -2   3    1.24    0.22 
  20   2  -3   17.05    0.99 
 -20  -2   3   18.99    0.84 
  18   2  -3    3.81    0.42 
 -18  -2   3    4.88    0.32 
  16   2  -3   63.46    2.70 
 -16  -2   3   65.37    2.40 
  14   2  -3   51.62    1.87 
 -14  -2   3   48.04    1.86 
  12   2  -3   51.33    2.13 
  12   2  -3   51.08    1.92 
  10   2  -3   75.79    3.08 
  10   2  -3   75.93    2.85 
 -10  -2   3   79.16    2.76 
   8   2  -3   78.73    2.95 
   8   2  -3   76.46    3.15 
  -8  -2   3   83.53    2.83 
   6   2  -3   28.85    1.07 
  -6  -2   3   26.04    0.99 
   4   2  -3    0.94    0.11 
   2   2  -3   25.85    1.02 
   0   2  -3  116.99    4.13 
   0   2  -3  118.43    4.34 
  -2   2  -3  329.66   11.98 
  -2   2  -3  329.43   11.48 
  -4   2  -3  115.80    4.26 
  -4   2  -3  114.76    4.06 
  -6   2  -3  279.30    9.96 
  -6   2  -3  290.24   10.38 
  -8   2  -3  140.16    4.96 
  -8   2  -3  140.47    5.17 
 -10   2  -3   50.22    1.94 
 -10   2  -3   51.10    1.87 
 -12   2  -3   16.93    0.76 
 -12   2  -3   18.66    0.75 
 -14   2  -3    6.65    0.37 
 -16   2  -3   18.47    0.81 
 -16   2  -3   18.32    0.80 
 -18   2  -3    1.63    0.23 
 -20   2  -3    4.07    0.36 
 -22   2  -3    6.59    0.46 
 -24   2  -3    4.94    0.45 
 -26   2  -3    2.56    0.37 
  29   1  -3    1.64    0.46 
 -29  -1   3    1.77    0.29 
  27   1  -3    2.05    0.47 
 -27  -1   3    2.08    0.29 
  25   1  -3    5.80    0.62 
 -25  -1   3    5.72    0.42 
  23   1  -3    7.88    0.67 
 -23  -1   3    6.57    0.44 
  21   1  -3   18.71    1.04 
 -21  -1   3   17.52    0.82 
  19   1  -3    9.47    0.66 
 -19  -1   3    9.57    0.50 
  17   1  -3   26.96    1.32 
 -17  -1   3   27.46    1.10 
  15   1  -3    7.74    0.53 
 -15  -1   3    8.09    0.41 
  13   1  -3    8.64    0.53 
  13   1  -3    8.40    0.36 
 -13  -1   3    9.46    0.42 
  11   1  -3   45.46    1.66 
  11   1  -3   45.08    1.87 
 -11  -1   3   42.46    1.63 
   9   1  -3  242.96    9.07 
   9   1  -3  246.02    8.54 
  -9  -1   3  215.48    8.21 
   7   1  -3  135.99    5.09 
   7   1  -3  137.25    5.40 
  -7  -1   3  144.62    4.90 
   5   1  -3  285.70   10.79 
   5   1  -3  285.68   10.23 
  -5  -1   3  273.36    9.81 
   3   1  -3  322.11   11.68 
  -3  -1   3  321.14   11.23 
   1   1  -3  167.26    5.92 
  -1  -1   3  156.56    5.66 
  -1   1  -3  310.22   10.75 
  -1   1  -3  306.67   11.21 
  -3   1  -3   67.43    2.46 
  -3   1  -3   64.17    2.33 
  -5   1  -3    3.06    0.17 
  -5   1  -3    3.93    0.22 
  -7   1  -3   14.40    0.57 
  -7   1  -3   13.82    0.60 
  -9   1  -3   55.38    2.05 
  -9   1  -3   56.73    2.13 
 -11   1  -3  116.95    4.18 
 -13   1  -3   67.68    2.49 
 -13   1  -3   67.39    2.55 
 -15   1  -3   84.59    3.12 
 -15   1  -3   85.10    3.18 
 -17   1  -3   41.22    1.63 
 -19   1  -3   25.94    1.12 
 -21   1  -3    6.82    0.45 
 -23   1  -3    0.68    0.20 
 -25   1  -3    0.74    0.22 
 -27   1  -3    0.06    0.19 
  28   0  -3   -0.06    0.32 
 -28   0   3    0.13    0.15 
  26   0  -3    0.61    0.33 
 -26   0   3    0.24    0.15 
  24   0  -3    0.39    0.29 
 -24   0   3    0.37    0.16 
  22   0  -3    3.18    0.46 
 -22   0   3    2.94    0.30 
  20   0  -3    6.93    0.59 
 -20   0   3    6.47    0.40 
  18   0  -3   12.06    0.75 
 -18   0   3   11.89    0.58 
  16   0  -3   70.75    3.03 
 -16   0   3   73.15    2.66 
  14   0  -3   90.39    3.65 
 -14   0   3   88.38    3.23 
  12   0  -3  105.89    4.21 
 -12   0   3  104.50    3.75 
  10   0  -3  292.70   11.03 
  10   0  -3  273.81   10.35 
 -10   0   3  289.98    9.99 
   8   0  -3   19.36    0.85 
   8   0  -3   18.27    0.72 
  -8   0   3   17.28    0.69 
   6   0  -3    1.29    0.11 
   6   0  -3    1.46    0.17 
  -6   0   3    1.19    0.10 
   4   0  -3   15.62    0.66 
   4   0  -3   16.19    0.71 
  -4   0   3   16.32    0.60 
   2   0  -3   35.20    1.31 
  -2   0   3   32.78    1.21 
   0   0  -3  455.83   15.84 
   0   0  -3  444.70   16.49 
   0   0  -3  463.86   17.37 
  -2   0  -3  325.07   11.06 
  -2   0  -3  308.24   11.52 
  -4   0  -3  880.83   29.88 
  -4   0  -3  836.63   31.08 
  -6   0  -3  279.74    9.57 
  -6   0  -3  266.41    9.95 
  -8   0  -3   60.48    2.20 
 -10   0  -3   70.12    2.62 
 -10   0  -3   69.51    2.54 
 -12   0  -3   25.36    1.02 
 -12   0  -3   25.82    1.03 
 -14   0  -3   11.57    0.52 
 -14   0  -3   12.13    0.56 
 -16   0  -3    0.30    0.11 
 -18   0  -3    4.33    0.32 
 -20   0  -3   11.08    0.60 
 -22   0  -3   15.20    0.78 
 -24   0  -3    3.94    0.40 
 -26   0  -3    5.63    0.51 
 -28   0  -3    2.11    0.37 
 -29   1   3    1.31    0.24 
 -27   1   3    2.03    0.29 
 -25   1   3    5.28    0.43 
 -23   1   3    7.03    0.44 
  21  -1  -3   16.77    1.00 
 -21   1   3   16.86    0.79 
  19  -1  -3    8.13    0.63 
 -19   1   3    9.98    0.50 
  17  -1  -3   26.64    1.30 
 -17   1   3   25.23    1.05 
  15  -1  -3    6.94    0.52 
 -15   1   3    7.75    0.39 
  13  -1  -3    7.14    0.49 
 -13   1   3    7.78    0.38 
  11  -1  -3   39.65    1.78 
 -11   1   3   43.55    1.56 
   9  -1  -3  226.94    8.87 
  -9   1   3  230.78    8.03 
   7  -1  -3  134.34    5.20 
  -7   1   3  131.94    4.69 
   5  -1  -3  252.40    9.38 
   5  -1  -3  262.46    9.90 
  -5   1   3  257.47    9.00 
   3  -1  -3  304.54   11.19 
  -3   1   3  310.43   10.73 
   1  -1  -3  137.81    5.49 
  -1   1   3  161.34    5.26 
  -1  -1  -3  304.61   11.17 
  -1  -1  -3  309.26   10.73 
  -3  -1  -3   64.36    2.28 
  -3  -1  -3   61.65    2.38 
  -5  -1  -3    4.09    0.22 
  -5  -1  -3    3.79    0.23 
   5   1   3    3.40    0.18 
  -7  -1  -3   12.38    0.57 
  -7  -1  -3   12.30    0.55 
   7   1   3   14.54    0.57 
  -9  -1  -3   54.99    2.03 
  -9  -1  -3   51.94    1.98 
   9   1   3   53.72    2.13 
 -11  -1  -3  121.84    4.32 
 -11  -1  -3  120.29    4.44 
  11   1   3  118.76    4.69 
 -13  -1  -3   72.14    2.64 
 -13  -1  -3   68.31    2.60 
  13   1   3   70.12    2.82 
 -15  -1  -3   82.58    3.17 
 -15  -1  -3   86.97    3.20 
  15   1   3   88.44    3.45 
 -17  -1  -3   39.07    1.63 
  17   1   3   42.61    1.76 
 -19  -1  -3   25.05    1.12 
  19   1   3   26.41    1.21 
 -21  -1  -3    6.38    0.46 
  21   1   3    6.44    0.50 
 -23  -1  -3    0.51    0.18 
 -25  -1  -3    0.73    0.21 
 -27  -1  -3    0.18    0.17 
 -28   2   3    0.50    0.18 
 -26   2   3    0.70    0.19 
 -24   2   3    0.89    0.21 
 -22   2   3    1.32    0.22 
 -20   2   3   17.09    0.80 
 -18   2   3    5.05    0.34 
 -16   2   3   60.20    2.26 
 -14   2   3   45.93    1.74 
 -12   2   3   46.37    1.74 
 -10   2   3   72.26    2.62 
  -8   2   3   75.77    2.73 
  -6   2   3   26.10    0.99 
  -4   2   3    1.05    0.11 
  -2   2   3   25.91    0.97 
   0   2   3  120.38    4.26 
  -2  -2  -3  327.60   11.48 
  -4  -2  -3  112.48    4.02 
  -6  -2  -3  272.99    9.60 
  -8  -2  -3  142.39    5.10 
   8   2   3  143.38    5.51 
 -10  -2  -3   50.05    1.91 
  10   2   3   51.11    2.03 
 -12  -2  -3   18.36    0.78 
  12   2   3   17.25    0.80 
 -14  -2  -3    6.58    0.39 
  14   2   3    6.44    0.41 
 -16  -2  -3   16.37    0.80 
  16   2   3   18.10    0.84 
 -18  -2  -3    1.96    0.27 
  18   2   3    1.77    0.26 
 -20  -2  -3    3.73    0.37 
 -22  -2  -3    7.98    0.53 
 -24  -2  -3    4.84    0.46 
 -26  -2  -3    2.44    0.37 
 -27   3   3    0.80    0.25 
 -25   3   3    1.95    0.31 
 -23   3   3    5.23    0.44 
 -21   3   3    9.15    0.54 
 -19   3   3    4.34    0.36 
 -17   3   3    2.82    0.20 
 -17   3   3    2.26    0.26 
 -15   3   3    1.11    0.17 
 -13   3   3    8.83    0.45 
 -11   3   3    9.50    0.46 
  -9   3   3   37.22    1.42 
  -7   3   3  145.95    5.18 
  -5   3   3  114.28    4.07 
  -3   3   3   76.99    2.77 
  -1   3   3  106.96    3.81 
   1   3   3   18.88    0.75 
  -3  -3  -3    6.63    0.35 
   3   3   3    6.11    0.32 
  -5  -3  -3    7.51    0.40 
  -7  -3  -3    1.98    0.20 
  -9  -3  -3   28.14    1.19 
   9   3   3   30.50    1.23 
 -11  -3  -3   20.75    0.91 
  11   3   3   20.97    0.92 
 -13  -3  -3   26.49    1.12 
  13   3   3   26.03    1.14 
 -15  -3  -3   52.93    2.17 
  15   3   3   58.67    2.31 
 -17  -3  -3   12.12    0.66 
  17   3   3   12.14    0.68 
 -19  -3  -3    7.13    0.49 
 -21  -3  -3    9.02    0.59 
 -23  -3  -3    0.94    0.24 
 -25  -3  -3    0.55    0.23 
 -24   4   3    1.06    0.27 
 -22   4   3    0.78    0.23 
 -20   4   3    2.81    0.33 
 -18   4   3    6.95    0.45 
 -16   4   3    9.64    0.53 
 -16   4   3   10.22    0.53 
 -14   4   3   14.58    0.69 
 -12   4   3    6.31    0.37 
 -10   4   3   30.25    1.21 
  -8   4   3   14.98    0.66 
  -6   4   3    6.18    0.34 
  -4   4   3    8.64    0.42 
  -2   4   3   16.49    0.69 
   0   4   3   28.36    1.11 
   2   4   3   23.96    0.96 
   4   4   3   34.67    1.34 
  -6  -4  -3   51.65    1.99 
  -8  -4  -3   48.17    1.88 
 -10  -4  -3    9.11    0.53 
  10   4   3   10.92    0.53 
 -12  -4  -3    6.20    0.41 
  12   4   3    6.05    0.38 
 -14  -4  -3    4.96    0.40 
  14   4   3    4.80    0.36 
 -16  -4  -3    1.74    0.27 
 -18  -4  -3    2.57    0.33 
 -20  -4  -3    3.51    0.40 
 -22  -4  -3    2.59    0.36 
 -24  -4  -3    1.15    0.25 
 -23   5   3    2.84    0.37 
 -21   5   3    0.44    0.24 
 -19   5   3    0.19    0.19 
 -17   5   3    1.89    0.27 
 -17   5   3    2.19    0.27 
 -15   5   3    1.83    0.26 
 -15   5   3    1.73    0.24 
 -13   5   3    1.60    0.23 
 -13   5   3    1.63    0.23 
 -11   5   3    2.61    0.27 
  -9   5   3   14.82    0.68 
  -7   5   3    5.87    0.35 
  -5   5   3   12.25    0.57 
  -3   5   3   23.19    0.95 
  -1   5   3   12.10    0.57 
   1   5   3    7.51    0.41 
   3   5   3    4.83    0.32 
   5   5   3    2.33    0.22 
   7   5   3    1.70    0.21 
  -9  -5  -3    3.70    0.35 
 -11  -5  -3    5.70    0.43 
  11   5   3    6.61    0.42 
 -13  -5  -3    8.00    0.52 
 -15  -5  -3    5.95    0.45 
 -17  -5  -3    2.62    0.35 
 -19  -5  -3    2.97    0.38 
 -21  -5  -3    0.55    0.20 
 -18   6   3    0.95    0.25 
 -18   6   3    0.43    0.19 
 -16   6   3    1.27    0.25 
 -16   6   3    1.10    0.23 
 -14   6   3    2.62    0.31 
 -14   6   3    3.01    0.33 
 -12   6   3    2.51    0.31 
 -12   6   3    2.94    0.30 
 -10   6   3    1.96    0.26 
 -10   6   3    1.48    0.25 
  -8   6   3    0.75    0.16 
  -6   6   3    0.25    0.13 
  -4   6   3    0.91    0.17 
  -2   6   3    2.15    0.24 
   0   6   3    3.54    0.30 
   2   6   3    4.68    0.33 
   4   6   3    6.62    0.41 
   6   6   3    3.50    0.31 
   8   6   3    2.36    0.25 
  10   6   3    5.02    0.36 
  12   6   3    0.98    0.20 
 -14  -6  -3    0.27    0.20 
 -16  -6  -3    0.46    0.19 
 -18  -6  -3    0.16    0.17 
 -13   7   3    0.36    0.20 
 -13   7   3    0.29    0.17 
 -11   7   3    0.73    0.23 
 -11   7   3    0.77    0.22 
  -9   7   3    0.79    0.22 
  -9   7   3    0.59    0.21 
  -7   7   3    0.98    0.24 
  -7   7   3    1.14    0.22 
  -5   7   3    1.30    0.25 
  -5   7   3    1.08    0.21 
  -3   7   3    1.67    0.25 
  -3   7   3    1.04    0.26 
  -1   7   3    1.34    0.27 
  -1   7   3    1.30    0.22 
   1   7   3    0.70    0.20 
   7   7   3   -0.04    0.18 
   9   7   3    1.66    0.29 
  11   7   3   -0.18    0.17 
  13   7  -4   -0.13    0.23 
  11   7  -4    0.55    0.23 
   9   7  -4    0.97    0.25 
   7   7  -4    0.75    0.25 
   5   7  -4    0.82    0.25 
   3   7  -4    0.33    0.22 
   1   7  -4    0.27    0.22 
  -1   7  -4    0.30    0.22 
  -3   7  -4   -0.14    0.20 
  -5   7  -4    1.04    0.26 
  -7   7  -4    0.40    0.20 
  -9   7  -4    0.22    0.19 
 -11   7  -4    0.84    0.23 
  18   6  -4    0.90    0.32 
  16   6  -4    1.18    0.34 
  14   6  -4    0.51    0.25 
  12   6  -4    0.27    0.18 
  12   6  -4    0.34    0.21 
  10   6  -4    0.28    0.16 
   8   6  -4    0.26    0.17 
   6   6  -4    1.24    0.23 
   4   6  -4    3.20    0.33 
   2   6  -4    4.93    0.41 
   0   6  -4    5.70    0.43 
  -2   6  -4    3.07    0.35 
  -4   6  -4    2.78    0.34 
  -6   6  -4    1.28    0.25 
  -8   6  -4    3.02    0.36 
 -10   6  -4    0.41    0.21 
 -12   6  -4   -0.01    0.17 
 -14   6  -4    0.56    0.24 
 -16   6  -4    1.38    0.30 
  21   5  -4    0.99    0.34 
  19   5  -4    0.44    0.27 
  17   5  -4    1.69    0.33 
  15   5  -4    2.07    0.35 
  13   5  -4    2.59    0.32 
  13   5  -4    2.46    0.26 
  11   5  -4    9.48    0.52 
   9   5  -4    6.58    0.42 
   7   5  -4    5.76    0.38 
   5   5  -4   16.79    0.79 
   3   5  -4    1.45    0.23 
   1   5  -4    3.69    0.32 
  -1   5  -4    1.21    0.21 
  -3   5  -4    6.10    0.41 
  -5   5  -4    5.83    0.41 
  -7   5  -4    6.96    0.45 
  -9   5  -4   16.63    0.83 
 -11   5  -4    8.75    0.54 
 -13   5  -4    5.57    0.43 
 -15   5  -4    1.79    0.28 
 -17   5  -4    3.47    0.36 
  24   4  -4    0.43    0.33 
  22   4  -4    4.77    0.55 
  20   4  -4    4.01    0.47 
  18   4  -4    4.91    0.47 
  16   4  -4    3.39    0.39 
  14   4  -4    7.81    0.52 
  12   4  -4    9.21    0.57 
  12   4  -4    9.87    0.49 
  10   4  -4    0.97    0.17 
   8   4  -4    7.92    0.43 
   6   4  -4   22.41    0.96 
   4   4  -4   38.20    1.53 
   2   4  -4    8.90    0.48 
   0   4  -4   35.82    1.45 
  -2   4  -4   54.74    2.15 
  -4   4  -4   28.62    1.22 
  -4   4  -4   29.15    1.08 
  -6   4  -4   16.82    0.77 
  -6   4  -4   15.95    0.65 
  -8   4  -4    3.30    0.22 
  -8   4  -4    2.75    0.28 
 -10   4  -4    3.01    0.22 
 -10   4  -4    3.24    0.29 
 -12   4  -4    5.94    0.35 
 -12   4  -4    5.69    0.40 
 -14   4  -4    3.54    0.33 
 -14   4  -4    3.51    0.29 
 -16   4  -4    5.76    0.39 
 -16   4  -4    5.65    0.41 
 -18   4  -4    7.62    0.47 
 -18   4  -4    6.67    0.47 
 -20   4  -4    4.33    0.40 
 -22   4  -4    3.17    0.37 
  27   3  -4    1.21    0.41 
  25   3  -4    0.77    0.36 
  23   3  -4    1.67    0.40 
  21   3  -4    0.56    0.28 
  19   3  -4    0.32    0.25 
 -19  -3   4    0.34    0.14 
  17   3  -4    2.25    0.34 
 -17  -3   4    1.86    0.20 
  15   3  -4    5.96    0.44 
 -15  -3   4    5.69    0.32 
  13   3  -4   35.27    1.59 
  13   3  -4   38.19    1.43 
 -13  -3   4   35.49    1.37 
  11   3  -4   38.61    1.75 
  11   3  -4   41.79    1.61 
 -11  -3   4   43.49    1.53 
   9   3  -4   61.57    2.54 
   9   3  -4   61.31    2.37 
  -9  -3   4   64.64    2.24 
   7   3  -4   69.56    2.67 
  -7  -3   4   71.81    2.50 
   5   3  -4   45.10    1.75 
   3   3  -4   13.84    0.62 
   1   3  -4    5.54    0.32 
  -1   3  -4    0.22    0.03 
  -1   3  -4    0.31    0.11 
  -3   3  -4   22.20    0.91 
  -3   3  -4   20.94    0.79 
  -5   3  -4   22.45    0.96 
  -5   3  -4   22.80    0.86 
  -7   3  -4   51.63    1.78 
  -7   3  -4   45.29    1.89 
  -9   3  -4   75.83    2.88 
  -9   3  -4   75.29    2.73 
 -11   3  -4   34.98    1.35 
 -11   3  -4   35.21    1.43 
 -13   3  -4   23.66    0.96 
 -13   3  -4   22.75    1.01 
 -15   3  -4   14.75    0.69 
 -15   3  -4   14.80    0.71 
 -17   3  -4    5.53    0.37 
 -17   3  -4    4.73    0.36 
 -19   3  -4    2.37    0.28 
 -21   3  -4    2.05    0.29 
 -23   3  -4    1.82    0.30 
 -25   3  -4    1.45    0.30 
  28   2  -4    0.83    0.40 
 -28  -2   4    0.76    0.22 
  26   2  -4    0.69    0.36 
 -26  -2   4    1.11    0.24 
  24   2  -4    3.74    0.52 
 -24  -2   4    3.77    0.36 
  22   2  -4    6.90    0.64 
 -22  -2   4    7.54    0.46 
  20   2  -4   10.35    0.71 
 -20  -2   4   10.59    0.55 
  18   2  -4   17.85    0.96 
 -18  -2   4   16.86    0.77 
  16   2  -4   41.30    1.92 
 -16  -2   4   45.57    1.67 
  14   2  -4   20.19    1.02 
  14   2  -4   21.76    0.86 
  12   2  -4    6.41    0.45 
  12   2  -4    7.26    0.35 
 -12  -2   4    7.15    0.34 
  10   2  -4    0.80    0.17 
  10   2  -4    0.64    0.11 
 -10  -2   4    0.83    0.09 
   8   2  -4    2.67    0.19 
  -8  -2   4    2.31    0.13 
   6   2  -4   29.66    1.22 
  -6  -2   4   32.23    1.11 
   4   2  -4  156.39    5.74 
   2   2  -4  160.43    5.89 
   0   2  -4  186.49    6.83 
   0   2  -4  186.11    6.52 
  -2   2  -4  256.52    9.44 
  -2   2  -4  260.58    9.02 
  -4   2  -4   41.67    1.60 
  -4   2  -4   40.37    1.48 
  -6   2  -4  116.79    4.18 
  -6   2  -4  119.45    4.39 
  -8   2  -4   13.58    0.62 
  -8   2  -4   13.36    0.56 
 -10   2  -4    5.72    0.34 
 -10   2  -4    5.35    0.30 
 -12   2  -4   10.40    0.53 
 -12   2  -4   10.95    0.51 
 -14   2  -4   13.14    0.64 
 -14   2  -4   13.71    0.63 
 -16   2  -4   12.66    0.62 
 -18   2  -4   15.50    0.74 
 -20   2  -4   12.21    0.64 
 -22   2  -4    8.68    0.55 
 -24   2  -4    3.26    0.38 
 -26   2  -4    1.77    0.32 
  29   1  -4    3.20    0.59 
 -29  -1   4    3.63    0.40 
  27   1  -4    1.18    0.40 
 -27  -1   4    1.00    0.22 
  25   1  -4    3.09    0.51 
 -25  -1   4    3.50    0.34 
  23   1  -4    6.49    0.62 
 -23  -1   4    5.73    0.40 
  21   1  -4    1.84    0.38 
 -21  -1   4    1.65    0.23 
  19   1  -4    0.56    0.24 
 -19  -1   4    1.04    0.18 
  17   1  -4   15.76    0.89 
 -17  -1   4   15.20    0.69 
  15   1  -4   29.73    1.43 
 -15  -1   4   32.33    1.22 
  13   1  -4   53.21    2.27 
  13   1  -4   54.42    2.02 
 -13  -1   4   54.47    1.99 
  11   1  -4   85.19    3.16 
  11   1  -4   85.89    3.43 
 -11  -1   4   84.38    3.05 
   9   1  -4  108.04    4.27 
   9   1  -4  108.59    4.00 
   7   1  -4  163.01    6.02 
   7   1  -4  163.62    6.36 
  -7  -1   4  166.04    5.76 
   5   1  -4  193.97    7.38 
   5   1  -4  194.59    7.01 
  -5  -1   4  186.28    6.69 
   3   1  -4   74.58    2.77 
  -3  -1   4   73.57    2.60 
   1   1  -4   41.75    1.59 
  -1  -1   4   41.12    1.47 
  -1   1  -4    3.12    0.15 
  -1   1  -4    3.02    0.22 
  -3   1  -4  158.45    5.57 
  -3   1  -4  159.13    5.84 
  -5   1  -4   37.45    1.47 
  -5   1  -4   37.63    1.38 
  -7   1  -4  275.01    9.91 
  -7   1  -4  290.95   10.33 
  -9   1  -4  141.05    5.20 
  -9   1  -4  139.98    4.99 
 -11   1  -4  103.98    3.78 
 -11   1  -4  106.50    3.93 
 -13   1  -4   69.69    2.57 
 -15   1  -4   35.49    1.41 
 -15   1  -4   35.76    1.43 
 -17   1  -4    6.65    0.40 
 -19   1  -4    0.03    0.11 
 -21   1  -4    0.59    0.18 
 -23   1  -4    0.62    0.22 
 -25   1  -4    1.82    0.32 
 -27   1  -4    1.50    0.30 
  28   0  -4    0.25    0.36 
 -28   0   4    0.46    0.18 
  26   0  -4    0.21    0.31 
 -26   0   4    0.13    0.14 
  24   0  -4    1.75    0.41 
 -24   0   4    1.41    0.24 
  22   0  -4    6.31    0.61 
 -22   0   4    5.49    0.39 
  20   0  -4   21.97    1.19 
 -20   0   4   21.90    0.95 
  18   0  -4   45.40    2.01 
 -18   0   4   42.14    1.68 
  16   0  -4   33.22    1.58 
 -16   0   4   33.83    1.32 
  14   0  -4   44.64    2.12 
 -14   0   4   53.24    1.85 
  12   0  -4   12.35    0.70 
  12   0  -4   12.55    0.54 
 -12   0   4   13.54    0.55 
  10   0  -4    0.76    0.18 
  10   0  -4    0.61    0.09 
 -10   0   4    0.62    0.09 
   8   0  -4   15.92    0.66 
   8   0  -4   15.65    0.77 
  -8   0   4   15.95    0.62 
   6   0  -4   39.61    1.64 
   6   0  -4   39.83    1.52 
  -6   0   4   39.50    1.43 
   4   0  -4  300.08   11.09 
   4   0  -4  313.49   11.69 
  -4   0   4  300.52   10.62 
   2   0  -4  579.29   22.04 
   2   0  -4  595.95   20.96 
  -2   0   4  558.01   20.09 
   0   0  -4  209.17    7.27 
   0   0  -4  200.35    7.60 
   0   0  -4  213.15    7.95 
  -2   0  -4  356.94   13.20 
  -2   0  -4  368.33   12.66 
  -4   0  -4   53.55    2.06 
  -4   0  -4   53.81    1.95 
  -6   0  -4   25.76    1.06 
  -6   0  -4   26.21    1.00 
  -8   0  -4   36.92    1.47 
  -8   0  -4   37.73    1.41 
 -10   0  -4   11.98    0.59 
 -10   0  -4   14.51    0.59 
 -12   0  -4    7.07    0.37 
 -12   0  -4    6.06    0.35 
 -14   0  -4    6.13    0.37 
 -14   0  -4    6.55    0.35 
 -16   0  -4   41.91    1.61 
 -16   0  -4   39.11    1.58 
 -18   0  -4   37.78    1.54 
 -20   0  -4   15.41    0.77 
 -22   0  -4   10.16    0.60 
 -24   0  -4    7.59    0.53 
 -26   0  -4    1.72    0.32 
 -29   1   4    3.11    0.36 
 -27   1   4    1.01    0.23 
 -25   1   4    2.95    0.33 
  23  -1  -4    5.08    0.60 
 -23   1   4    5.16    0.41 
  21  -1  -4    1.21    0.32 
 -21   1   4    1.61    0.23 
  19  -1  -4    0.91    0.29 
 -19   1   4    0.57    0.14 
  17  -1  -4   14.17    0.87 
 -17   1   4   16.28    0.70 
  15  -1  -4   30.59    1.42 
 -15   1   4   29.04    1.17 
  13  -1  -4   47.40    2.18 
 -13   1   4   54.04    1.90 
  11  -1  -4   83.08    3.31 
 -11   1   4   79.32    2.92 
   9  -1  -4  100.22    4.10 
  -9   1   4  105.53    3.67 
   7  -1  -4  160.70    6.20 
   7  -1  -4  157.84    5.84 
  -7   1   4  158.41    5.60 
   5  -1  -4  177.44    6.96 
   5  -1  -4  175.02    6.61 
  -5   1   4  187.93    6.33 
   3  -1  -4   74.98    2.82 
  -3   1   4   74.78    2.66 
   1  -1  -4   39.07    1.55 
  -1   1   4   40.34    1.45 
  -1  -1  -4    3.32    0.23 
  -1  -1  -4    3.17    0.20 
  -3  -1  -4  157.10    5.40 
  -3  -1  -4  147.90    5.63 
  -5  -1  -4   36.44    1.36 
  -5  -1  -4   35.39    1.42 
  -7  -1  -4  314.73   11.15 
  -7  -1  -4  312.15   10.72 
   7   1   4  289.60   11.66 
  -9  -1  -4  140.43    5.07 
  -9  -1  -4  143.85    5.26 
   9   1   4  141.85    5.47 
 -11  -1  -4   90.56    3.75 
 -11  -1  -4  104.01    3.66 
  11   1   4  107.82    3.94 
 -13  -1  -4   67.47    2.54 
 -13  -1  -4   64.52    2.49 
  13   1   4   68.35    2.67 
 -15  -1  -4   33.87    1.44 
 -15  -1  -4   36.05    1.43 
  15   1   4   38.47    1.54 
 -17  -1  -4    6.16    0.40 
 -19  -1  -4    0.28    0.14 
 -21  -1  -4    0.57    0.18 
 -23  -1  -4    0.74    0.21 
 -25  -1  -4    1.43    0.28 
 -27  -1  -4    1.38    0.26 
 -28   2   4    0.65    0.19 
 -26   2   4    0.78    0.20 
 -24   2   4    2.77    0.32 
 -22   2   4    7.42    0.47 
 -20   2   4   10.40    0.55 
 -18   2   4   19.03    0.85 
 -16   2   4   40.82    1.59 
 -14   2   4   21.38    0.89 
 -12   2   4    6.35    0.34 
 -10   2   4    0.62    0.11 
  -8   2   4    2.52    0.19 
  -6   2   4   27.89    1.06 
  -4   2   4  157.70    5.57 
  -2   2   4  150.33    5.30 
   0   2   4  186.64    6.57 
  -2  -2  -4  252.20    9.07 
  -2  -2  -4  242.04    8.70 
  -4  -2  -4   46.10    1.76 
  -4  -2  -4   47.65    1.84 
  -6  -2  -4  119.58    4.48 
  -6  -2  -4  121.64    4.31 
   6   2   4  118.65    4.61 
  -8  -2  -4   14.24    0.63 
  -8  -2  -4   13.49    0.64 
   8   2   4   13.46    0.59 
 -10  -2  -4    4.85    0.32 
  10   2   4    5.16    0.30 
 -12  -2  -4   11.14    0.55 
  12   2   4   10.40    0.53 
 -14  -2  -4   11.42    0.61 
  14   2   4   13.40    0.63 
 -16  -2  -4   13.24    0.67 
 -18  -2  -4   13.59    0.71 
 -20  -2  -4   14.80    0.78 
 -22  -2  -4    8.64    0.56 
 -24  -2  -4    3.70    0.43 
 -26  -2  -4    0.94    0.23 
 -27   3   4    1.44    0.27 
 -25   3   4    0.87    0.22 
 -23   3   4    1.05    0.23 
 -21   3   4    0.38    0.17 
 -19   3   4    0.26    0.15 
 -17   3   4    1.74    0.23 
 -15   3   4    5.83    0.36 
 -13   3   4   35.99    1.41 
 -11   3   4   40.23    1.55 
  -9   3   4   57.36    2.12 
  -7   3   4   67.20    2.45 
  -5   3   4   43.88    1.64 
  -3   3   4   14.12    0.60 
  -1   3   4    5.87    0.31 
   1   3   4    0.05    0.06 
   3   3   4   22.39    0.90 
  -5  -3  -4   24.06    1.00 
  -7  -3  -4   52.58    2.01 
  -9  -3  -4   75.75    2.84 
   9   3   4   76.42    2.99 
 -11  -3  -4   32.20    1.38 
  11   3   4   35.88    1.42 
 -13  -3  -4   23.18    1.03 
  13   3   4   23.48    1.03 
 -15  -3  -4   15.31    0.76 
 -17  -3  -4    5.48    0.44 
 -19  -3  -4    3.15    0.37 
 -21  -3  -4    2.29    0.34 
 -23  -3  -4    1.19    0.26 
 -25  -3  -4    0.82    0.23 
 -24   4   4    0.54    0.22 
 -22   4   4    3.91    0.39 
 -20   4   4    4.08    0.38 
 -18   4   4    4.77    0.39 
 -16   4   4    3.15    0.31 
 -14   4   4    9.09    0.49 
 -12   4   4    9.94    0.52 
 -10   4   4    1.30    0.18 
  -8   4   4    7.62    0.40 
  -6   4   4   20.87    0.86 
  -4   4   4   35.87    1.38 
  -2   4   4    8.59    0.43 
   0   4   4   37.40    1.44 
   2   4   4   58.52    2.18 
   4   4   4   30.52    1.21 
  -6  -4  -4   16.91    0.79 
  -8  -4  -4    3.41    0.31 
 -10  -4  -4    1.95    0.26 
  10   4   4    2.96    0.23 
 -12  -4  -4    5.51    0.39 
 -14  -4  -4    3.31    0.35 
 -16  -4  -4    5.50    0.46 
 -18  -4  -4    6.57    0.48 
 -20  -4  -4    3.25    0.39 
 -22  -4  -4    3.55    0.43 
 -21   5   4    1.27    0.28 
 -19   5   4    0.53    0.20 
 -17   5   4    1.85    0.27 
 -17   5   4    1.53    0.24 
 -15   5   4    1.88    0.26 
 -13   5   4    2.25    0.27 
 -11   5   4   10.25    0.54 
  -9   5   4    6.40    0.38 
  -7   5   4    5.00    0.33 
  -5   5   4   16.60    0.74 
  -3   5   4    1.82    0.21 
  -1   5   4    3.67    0.29 
   1   5   4    1.44    0.20 
   3   5   4    7.29    0.43 
   5   5   4    4.68    0.31 
   7   5   4    7.55    0.43 
  -9  -5  -4   16.43    0.83 
 -11  -5  -4    8.78    0.56 
 -13  -5  -4    5.95    0.48 
 -15  -5  -4    1.45    0.27 
 -17  -5  -4    3.24    0.38 
 -19  -5  -4    0.14    0.18 
 -18   6   4    0.71    0.20 
 -18   6   4    0.37    0.21 
 -16   6   4    1.35    0.26 
 -16   6   4    1.14    0.23 
 -14   6   4    0.54    0.19 
 -14   6   4    0.71    0.20 
 -12   6   4    0.24    0.17 
 -10   6   4   -0.02    0.13 
  -8   6   4    0.32    0.14 
  -6   6   4    1.03    0.20 
  -4   6   4    3.00    0.28 
  -2   6   4    4.36    0.32 
   0   6   4    5.83    0.39 
   2   6   4    2.78    0.29 
   4   6   4    3.14    0.31 
   6   6   4    1.12    0.21 
   8   6   4    2.93    0.29 
  10   6   4    0.81    0.19 
  12   6   4    0.10    0.13 
 -14  -6  -4    0.74    0.23 
 -16  -6  -4    1.60    0.31 
 -13   7   4    0.28    0.17 
 -13   7   4    0.19    0.20 
 -11   7   4    0.98    0.25 
 -11   7   4    0.73    0.21 
  -9   7   4    0.79    0.22 
  -9   7   4    0.89    0.22 
  -7   7   4    0.87    0.21 
  -5   7   4    0.86    0.22 
  -3   7   4    0.20    0.16 
  -1   7   4    0.57    0.19 
   1   7   4    0.34    0.17 
   3   7   4    0.33    0.17 
   5   7   4    0.96    0.23 
   7   7   4    1.02    0.24 
  11   7  -5    0.64    0.26 
   9   7  -5    0.21    0.21 
   7   7  -5   -0.01    0.20 
   5   7  -5    0.06    0.20 
   3   7  -5   -0.05    0.19 
   1   7  -5    0.16    0.22 
  -1   7  -5    0.84    0.27 
  -3   7  -5    0.28    0.23 
  -5   7  -5    0.51    0.22 
  -7   7  -5    0.96    0.25 
  -9   7  -5    0.51    0.24 
  18   6  -5   -0.13    0.26 
  16   6  -5    0.23    0.27 
  14   6  -5    0.14    0.23 
  12   6  -5    0.60    0.25 
  12   6  -5    0.55    0.22 
  10   6  -5    0.60    0.21 
   8   6  -5    2.03    0.28 
   6   6  -5    3.72    0.35 
   4   6  -5    4.56    0.39 
   2   6  -5    1.51    0.27 
   0   6  -5    1.33    0.25 
  -2   6  -5    1.97    0.30 
  -4   6  -5    0.91    0.23 
  -6   6  -5    0.53    0.21 
  -8   6  -5    0.40    0.21 
 -10   6  -5    1.31    0.28 
 -12   6  -5    1.05    0.27 
 -14   6  -5    0.91    0.27 
  21   5  -5    0.67    0.33 
  19   5  -5    1.72    0.37 
  17   5  -5    2.31    0.38 
  15   5  -5    2.29    0.35 
  13   5  -5    3.32    0.31 
  13   5  -5    4.17    0.41 
  11   5  -5    4.06    0.33 
  11   5  -5    3.82    0.39 
   9   5  -5    2.02    0.25 
   7   5  -5    5.24    0.37 
   5   5  -5    0.49    0.17 
   3   5  -5    7.72    0.47 
   1   5  -5    0.63    0.18 
  -1   5  -5   10.08    0.57 
  -3   5  -5   10.52    0.58 
  -5   5  -5   10.57    0.60 
  -7   5  -5    9.77    0.58 
  -9   5  -5    4.70    0.41 
 -11   5  -5    3.88    0.38 
 -13   5  -5    1.11    0.24 
 -15   5  -5    0.91    0.25 
 -17   5  -5    0.23    0.21 
  24   4  -5    2.69    0.50 
  22   4  -5    0.41    0.32 
  20   4  -5    1.60    0.36 
  18   4  -5    2.61    0.38 
  16   4  -5    0.01    0.20 
  14   4  -5    0.69    0.22 
  12   4  -5    3.09    0.33 
  12   4  -5    2.95    0.26 
  10   4  -5   26.12    1.20 
  10   4  -5   25.91    1.09 
   8   4  -5    7.96    0.44 
   6   4  -5   13.22    0.64 
   4   4  -5   23.77    1.02 
   2   4  -5   36.43    1.48 
   0   4  -5   26.24    1.12 
  -2   4  -5   15.40    0.74 
  -4   4  -5    1.61    0.23 
  -6   4  -5    3.74    0.33 
  -8   4  -5    3.54    0.32 
 -10   4  -5    4.40    0.36 
 -12   4  -5   14.79    0.67 
 -12   4  -5   15.13    0.75 
 -14   4  -5   10.04    0.60 
 -14   4  -5   11.37    0.56 
 -16   4  -5    8.80    0.51 
 -16   4  -5    8.47    0.54 
 -18   4  -5    6.01    0.42 
 -20   4  -5    3.01    0.36 
 -22   4  -5    1.21    0.28 
  27   3  -5    0.34    0.36 
  25   3  -5    0.31    0.33 
  23   3  -5    0.25    0.29 
  21   3  -5    0.62    0.31 
  19   3  -5    2.23    0.39 
  17   3  -5   13.01    0.78 
  15   3  -5   15.51    0.83 
  13   3  -5   32.62    1.43 
  13   3  -5   30.59    1.26 
  11   3  -5   34.99    1.40 
  11   3  -5   35.41    1.54 
   9   3  -5   13.08    0.61 
   9   3  -5   13.51    0.69 
   7   3  -5    9.07    0.46 
   5   3  -5    3.09    0.24 
   3   3  -5    3.26    0.25 
   1   3  -5   34.16    1.38 
  -1   3  -5   24.17    1.02 
  -3   3  -5   64.59    2.54 
  -3   3  -5   67.50    2.35 
  -5   3  -5   73.66    2.80 
  -5   3  -5   72.26    2.60 
  -7   3  -5   35.67    1.35 
  -7   3  -5   36.85    1.48 
  -9   3  -5   24.26    0.97 
  -9   3  -5   25.21    1.07 
 -11   3  -5   14.09    0.70 
 -11   3  -5   14.51    0.63 
 -13   3  -5    7.75    0.42 
 -13   3  -5    7.44    0.46 
 -15   3  -5    2.30    0.28 
 -15   3  -5    2.10    0.24 
 -17   3  -5    2.71    0.30 
 -17   3  -5    2.87    0.29 
 -19   3  -5    4.17    0.37 
 -21   3  -5    4.72    0.41 
 -23   3  -5    1.83    0.31 
  28   2  -5    0.38    0.37 
  26   2  -5    1.93    0.46 
  24   2  -5    4.00    0.55 
 -24  -2   5    4.71    0.39 
  22   2  -5    7.85    0.68 
 -22  -2   5    7.51    0.46 
  20   2  -5    4.29    0.50 
 -20  -2   5    5.19    0.34 
  18   2  -5   13.68    0.80 
 -18  -2   5   11.72    0.59 
  16   2  -5    2.58    0.36 
  14   2  -5    0.40    0.13 
  14   2  -5    0.42    0.20 
 -14  -2   5    0.30    0.09 
  12   2  -5    9.97    0.47 
  12   2  -5    8.58    0.54 
 -12  -2   5    9.57    0.42 
  10   2  -5   31.76    1.23 
  10   2  -5   30.63    1.34 
 -10  -2   5   29.78    1.14 
   8   2  -5   39.74    1.72 
   8   2  -5   41.34    1.61 
  -8  -2   5   42.54    1.49 
   6   2  -5   80.70    3.03 
   6   2  -5   84.61    3.20 
  -6  -2   5   77.10    2.83 
   4   2  -5  154.77    5.70 
   2   2  -5   95.11    3.56 
   0   2  -5   75.41    2.89 
   0   2  -5   77.66    2.70 
  -2   2  -5   43.66    1.71 
  -2   2  -5   43.68    1.57 
  -4   2  -5   26.31    0.96 
  -4   2  -5   24.52    1.06 
  -6   2  -5    6.41    0.38 
  -6   2  -5    6.21    0.30 
  -8   2  -5   17.78    0.74 
  -8   2  -5   19.33    0.83 
 -10   2  -5   32.57    1.26 
 -10   2  -5   32.59    1.34 
 -12   2  -5   31.32    1.24 
 -12   2  -5   31.79    1.31 
 -14   2  -5   36.71    1.45 
 -14   2  -5   36.86    1.51 
 -16   2  -5   10.97    0.57 
 -16   2  -5   11.20    0.59 
 -18   2  -5   22.11    0.98 
 -20   2  -5    3.46    0.34 
 -22   2  -5    2.99    0.35 
 -24   2  -5    1.13    0.26 
  29   1  -5    0.95    0.44 
 -29  -1   5    0.68    0.20 
  27   1  -5    0.72    0.39 
 -27  -1   5    0.71    0.19 
  25   1  -5    0.07    0.32 
 -25  -1   5    0.21    0.15 
  23   1  -5    0.51    0.30 
 -23  -1   5    0.49    0.16 
  21   1  -5    3.32    0.47 
 -21  -1   5    3.97    0.32 
  19   1  -5    5.80    0.55 
 -19  -1   5    5.88    0.37 
  17   1  -5   37.86    1.77 
 -17  -1   5   39.01    1.49 
  15   1  -5   12.46    0.74 
 -15  -1   5   12.16    0.55 
  13   1  -5   72.59    2.68 
  13   1  -5   71.96    2.96 
 -13  -1   5   70.29    2.60 
  11   1  -5   97.40    3.91 
  11   1  -5   97.68    3.63 
   9   1  -5   49.41    2.05 
   9   1  -5   51.23    1.91 
  -9  -1   5   48.00    1.79 
   7   1  -5   50.63    1.89 
   7   1  -5   50.41    2.00 
  -7  -1   5   46.47    1.75 
   5   1  -5   15.26    0.69 
   5   1  -5   16.24    0.71 
  -5  -1   5   15.68    0.59 
   3   1  -5   24.62    1.01 
   3   1  -5   24.66    1.00 
  -3  -1   5   23.20    0.87 
   1   1  -5   68.67    2.56 
  -1  -1   5   66.40    2.38 
  -1   1  -5  172.77    6.06 
  -1   1  -5  172.65    6.37 
  -3   1  -5  174.81    6.58 
  -3   1  -5  182.37    6.28 
  -5   1  -5  190.08    6.65 
  -5   1  -5  188.12    6.97 
  -7   1  -5  101.12    3.56 
  -7   1  -5   97.61    3.73 
  -9   1  -5   82.24    2.98 
  -9   1  -5   82.32    3.12 
 -11   1  -5   38.00    1.56 
 -11   1  -5   39.07    1.48 
 -13   1  -5    6.74    0.38 
 -13   1  -5    6.18    0.39 
 -15   1  -5    3.08    0.28 
 -17   1  -5    0.94    0.19 
 -19   1  -5    6.24    0.42 
 -21   1  -5    3.07    0.35 
 -23   1  -5    3.72    0.41 
 -25   1  -5    3.72    0.43 
  28   0  -5    0.44    0.37 
 -28   0   5    0.44    0.19 
  26   0  -5    5.13    0.66 
 -26   0   5    5.17    0.43 
  24   0  -5    3.24    0.53 
 -24   0   5    3.04    0.33 
  22   0  -5   13.76    0.90 
 -22   0   5   12.75    0.65 
  20   0  -5   18.58    1.05 
 -20   0   5   17.09    0.80 
  18   0  -5    6.58    0.58 
 -18   0   5    6.18    0.38 
  16   0  -5    0.01    0.19 
 -16   0   5   -0.11    0.08 
  14   0  -5    2.76    0.35 
  14   0  -5    2.51    0.18 
 -14   0   5    2.71    0.20 
  12   0  -5   13.35    0.58 
  12   0  -5   13.64    0.74 
 -12   0   5   12.95    0.56 
  10   0  -5   31.94    1.45 
  10   0  -5   33.15    1.30 
 -10   0   5   32.94    1.23 
   8   0  -5  130.92    5.14 
   8   0  -5  131.79    4.83 
  -8   0   5  129.32    4.61 
   6   0  -5  317.10   12.07 
   6   0  -5  314.70   11.44 
  -6   0   5  309.73   10.96 
   4   0  -5  112.59    4.25 
  -4   0   5  115.93    4.03 
   2   0  -5   96.34    3.60 
   2   0  -5   95.54    3.74 
  -2   0   5   96.70    3.40 
   0   0  -5   87.22    3.41 
   0   0  -5   91.73    3.23 
   0   0  -5   93.07    3.51 
  -2   0  -5   56.75    2.18 
  -2   0  -5   56.33    2.18 
  -2   0  -5   56.40    2.05 
  -4   0  -5    2.89    0.25 
  -4   0  -5    3.25    0.20 
  -6   0  -5    7.13    0.36 
  -6   0  -5    7.41    0.41 
  -8   0  -5    7.86    0.38 
  -8   0  -5    7.03    0.41 
 -10   0  -5   64.32    2.38 
 -10   0  -5   64.71    2.48 
 -12   0  -5   53.18    2.13 
 -12   0  -5   56.62    2.07 
 -14   0  -5   65.63    2.46 
 -14   0  -5   65.47    2.52 
 -16   0  -5   35.55    1.45 
 -16   0  -5   36.54    1.46 
 -18   0  -5   17.53    0.83 
 -20   0  -5    8.27    0.52 
 -22   0  -5    2.09    0.31 
 -24   0  -5    0.02    0.19 
 -26   0  -5    0.16    0.22 
 -29   1   5    0.57    0.18 
 -27   1   5    1.03    0.23 
 -25   1   5    0.10    0.15 
  23  -1  -5    0.23    0.28 
 -23   1   5    0.45    0.17 
  21  -1  -5    4.39    0.53 
 -21   1   5    3.03    0.31 
  19  -1  -5    6.01    0.59 
 -19   1   5    6.35    0.39 
  17  -1  -5   37.72    1.75 
 -17   1   5   36.29    1.45 
  15  -1  -5   10.81    0.71 
 -15   1   5   10.74    0.51 
  13  -1  -5   63.99    2.78 
 -13   1   5   67.82    2.43 
  11  -1  -5   92.27    3.82 
 -11   1   5   95.97    3.39 
   9  -1  -5   45.84    1.80 
   9  -1  -5   44.61    1.95 
  -9   1   5   48.17    1.71 
   7  -1  -5   46.72    1.82 
   7  -1  -5   45.78    1.93 
  -7   1   5   46.87    1.70 
   5  -1  -5   15.23    0.72 
   5  -1  -5   17.37    0.72 
  -5   1   5   15.42    0.63 
   3  -1  -5   21.58    0.94 
   3  -1  -5   21.20    0.92 
  -3   1   5   23.02    0.84 
   1  -1  -5   64.22    2.51 
  -1   1   5   66.78    2.36 
  -1  -1  -5  186.75    6.43 
  -1  -1  -5  176.82    6.71 
  -3  -1  -5  173.71    6.09 
  -3  -1  -5  170.47    6.37 
  -5  -1  -5  200.47    7.08 
  -5  -1  -5  199.68    7.38 
  -7  -1  -5  102.35    3.64 
  -7  -1  -5   98.97    3.79 
  -9  -1  -5   83.89    3.19 
  -9  -1  -5   84.00    3.07 
 -11  -1  -5   39.22    1.57 
 -11  -1  -5   38.86    1.52 
 -13  -1  -5    5.27    0.33 
 -13  -1  -5    3.78    0.28 
 -15  -1  -5    2.95    0.23 
 -15  -1  -5    2.91    0.29 
 -17  -1  -5    0.37    0.14 
 -19  -1  -5    5.76    0.43 
 -21  -1  -5    3.43    0.38 
 -23  -1  -5    3.80    0.42 
 -25  -1  -5    4.52    0.49 
 -28   2   5    1.14    0.24 
 -26   2   5    2.46    0.33 
 -24   2   5    4.46    0.41 
 -22   2   5    6.51    0.43 
 -20   2   5    3.46    0.32 
 -18   2   5   12.42    0.62 
 -16   2   5    2.89    0.26 
 -14   2   5    0.47    0.13 
 -12   2   5    9.72    0.47 
 -10   2   5   27.60    1.08 
  -8   2   5   38.38    1.45 
  -6   2   5   78.32    2.82 
  -4   2   5  155.13    5.48 
   2  -2  -5   92.03    3.54 
  -2   2   5   94.28    3.34 
   0  -2  -5   80.95    3.13 
   0   2   5   82.68    2.95 
  -2  -2  -5   40.52    1.54 
  -2  -2  -5   39.50    1.62 
  -4  -2  -5   26.47    1.07 
  -4  -2  -5   26.48    1.13 
  -6  -2  -5    6.13    0.36 
  -6  -2  -5    6.84    0.40 
   6   2   5    6.29    0.29 
  -8  -2  -5   18.77    0.84 
  -8  -2  -5   18.72    0.81 
   8   2   5   18.08    0.76 
 -10  -2  -5   31.45    1.30 
 -10  -2  -5   32.87    1.34 
  10   2   5   32.14    1.30 
 -12  -2  -5   36.05    1.47 
 -12  -2  -5   35.17    1.45 
 -14  -2  -5   34.75    1.43 
 -16  -2  -5   10.16    0.57 
 -18  -2  -5   23.55    1.09 
 -20  -2  -5    3.65    0.39 
 -22  -2  -5    2.78    0.36 
 -24  -2  -5    1.39    0.29 
 -27   3   5    0.52    0.19 
 -25   3   5    0.45    0.18 
 -23   3   5    0.56    0.17 
 -21   3   5    0.57    0.17 
 -19   3   5    2.47    0.28 
 -17   3   5   12.05    0.61 
 -15   3   5   17.08    0.78 
 -13   3   5   29.43    1.19 
 -11   3   5   33.57    1.32 
  -9   3   5   12.20    0.56 
  -7   3   5    8.01    0.40 
  -5   3   5    2.46    0.21 
  -3   3   5    2.95    0.21 
  -1   3   5   36.10    1.38 
   1   3   5   26.47    1.05 
   3   3   5   68.43    2.51 
  -5  -3  -5   71.15    2.66 
  -7  -3  -5   32.47    1.39 
   7   3   5   36.01    1.39 
  -9  -3  -5   24.60    1.06 
 -11  -3  -5   15.52    0.75 
 -13  -3  -5    6.61    0.43 
 -15  -3  -5    1.72    0.26 
 -17  -3  -5    2.76    0.34 
 -19  -3  -5    2.79    0.36 
 -21  -3  -5    4.36    0.46 
 -23  -3  -5    1.84    0.33 
 -24   4   5    2.50    0.35 
 -22   4   5    0.53    0.22 
 -20   4   5    2.28    0.31 
 -18   4   5    2.61    0.31 
 -16   4   5    0.39    0.16 
 -14   4   5    1.47    0.22 
 -12   4   5    3.17    0.28 
 -10   4   5   24.82    1.03 
  -8   4   5    7.72    0.42 
  -6   4   5   12.82    0.59 
  -4   4   5   23.87    0.98 
  -2   4   5   38.04    1.47 
   0   4   5   27.06    1.09 
   2   4   5   14.98    0.67 
   4   4   5    1.10    0.17 
  -6  -4  -5    3.74    0.34 
  -8  -4  -5    3.73    0.34 
 -10  -4  -5    4.66    0.39 
 -12  -4  -5   14.66    0.76 
 -14  -4  -5   10.91    0.64 
 -16  -4  -5    7.38    0.51 
 -18  -4  -5    5.16    0.48 
 -20  -4  -5    2.50    0.37 
 -22  -4  -5    1.21    0.25 
 -21   5   5    0.69    0.23 
 -19   5   5    1.23    0.26 
 -17   5   5    3.08    0.34 
 -15   5   5    1.91    0.26 
 -13   5   5    4.29    0.36 
 -11   5   5    3.68    0.32 
  -9   5   5    2.03    0.24 
  -7   5   5    4.89    0.33 
  -5   5   5    0.51    0.14 
  -3   5   5    8.27    0.46 
  -1   5   5    0.54    0.15 
   1   5   5   10.59    0.55 
   3   5   5   12.97    0.65 
   5   5   5   10.87    0.55 
   7   5   5   10.87    0.57 
   9   5   5    4.41    0.34 
 -11  -5  -5    3.54    0.38 
 -13  -5  -5    1.37    0.26 
 -15  -5  -5    1.06    0.24 
 -17  -5  -5    0.70    0.23 
 -19  -5  -5    0.89    0.23 
 -18   6   5    0.24    0.20 
 -16   6   5    0.03    0.15 
 -16   6   5    0.06    0.18 
 -14   6   5    0.38    0.20 
 -12   6   5    0.40    0.18 
 -10   6   5    0.71    0.20 
  -8   6   5    1.57    0.24 
  -6   6   5    3.86    0.34 
  -4   6   5    4.65    0.37 
  -2   6   5    1.79    0.25 
   0   6   5    1.13    0.22 
   2   6   5    1.80    0.26 
   4   6   5    0.97    0.20 
   6   6   5    0.15    0.15 
   8   6   5    0.47    0.17 
  10   6   5    1.35    0.24 
  12   6   5    1.55    0.25 
  14   6   5    0.93    0.21 
 -11   7   5    1.20    0.27 
  -9   7   5    0.13    0.18 
  -7   7   5    0.23    0.17 
  -5   7   5    0.08    0.16 
  -3   7   5   -0.02    0.14 
  -1   7   5    0.53    0.20 
   1   7   5    1.06    0.25 
   3   7   5    0.76    0.22 
   5   7   5    0.99    0.24 
   7   7   5    1.17    0.26 
   9   7   5    0.56    0.22 
   9   7  -6    0.22    0.24 
   7   7  -6    0.11    0.22 
   5   7  -6    0.29    0.24 
   3   7  -6    0.19    0.22 
   1   7  -6    1.07    0.28 
  -1   7  -6    0.11    0.23 
  -3   7  -6    0.62    0.28 
  -5   7  -6    0.46    0.23 
  16   6  -6   -0.14    0.24 
  14   6  -6    0.58    0.28 
  12   6  -6    1.47    0.33 
  12   6  -6    1.64    0.28 
  10   6  -6    0.45    0.21 
   8   6  -6    3.42    0.36 
   6   6  -6    1.16    0.26 
   4   6  -6    0.52    0.22 
   2   6  -6    0.28    0.20 
   0   6  -6    0.81    0.26 
  -2   6  -6    0.07    0.19 
  -4   6  -6    0.48    0.20 
  -6   6  -6    1.17    0.26 
  -8   6  -6    3.17    0.39 
 -10   6  -6    1.10    0.26 
 -12   6  -6    1.06    0.28 
 -14   6  -6    1.75    0.33 
  21   5  -6    1.13    0.36 
  19   5  -6    1.20    0.35 
  17   5  -6    1.21    0.32 
  15   5  -6    1.15    0.29 
  13   5  -6    1.60    0.29 
  13   5  -6    1.60    0.26 
  11   5  -6   -0.05    0.14 
  11   5  -6   -0.03    0.16 
   9   5  -6    0.42    0.17 
   7   5  -6    1.42    0.24 
   5   5  -6    4.57    0.37 
   3   5  -6    2.83    0.30 
   1   5  -6   10.92    0.61 
  -1   5  -6    9.87    0.58 
  -3   5  -6    6.37    0.45 
  -5   5  -6    6.66    0.47 
  -7   5  -6    2.15    0.30 
  -9   5  -6    1.69    0.29 
 -11   5  -6    1.81    0.30 
 -13   5  -6    0.83    0.25 
 -15   5  -6    1.11    0.28 
 -17   5  -6    1.48    0.29 
  24   4  -6    1.48    0.42 
  22   4  -6    0.03    0.29 
  20   4  -6    0.50    0.30 
  18   4  -6    0.33    0.25 
  16   4  -6    0.80    0.26 
  14   4  -6    7.20    0.52 
  12   4  -6    5.85    0.45 
  12   4  -6    5.66    0.38 
  10   4  -6   11.03    0.63 
  10   4  -6   10.35    0.56 
   8   4  -6    9.06    0.51 
   6   4  -6   18.90    0.86 
   4   4  -6    9.62    0.52 
   2   4  -6   12.08    0.62 
   0   4  -6    2.12    0.26 
  -2   4  -6    3.49    0.32 
  -4   4  -6    4.04    0.34 
  -6   4  -6    7.26    0.45 
  -8   4  -6   13.52    0.71 
 -10   4  -6   13.63    0.72 
 -12   4  -6   15.87    0.81 
 -14   4  -6    3.58    0.37 
 -16   4  -6    2.72    0.34 
  25   3  -6   -0.08    0.32 
  23   3  -6    2.25    0.46 
  21   3  -6    3.43    0.49 
  19   3  -6    9.44    0.69 
  17   3  -6   10.54    0.68 
  15   3  -6    7.15    0.51 
  13   3  -6    2.70    0.24 
  13   3  -6    2.33    0.31 
  11   3  -6    7.23    0.42 
  11   3  -6    7.17    0.47 
   9   3  -6    1.36    0.22 
   9   3  -6    1.68    0.21 
   7   3  -6   12.63    0.61 
   5   3  -6    6.14    0.38 
   3   3  -6   31.38    1.30 
   1   3  -6   70.55    2.72 
  -1   3  -6   25.99    1.11 
  -3   3  -6   32.67    1.36 
  -5   3  -6   26.52    0.98 
  -5   3  -6   25.39    1.12 
  -7   3  -6    6.20    0.31 
  -7   3  -6    6.23    0.41 
  -9   3  -6    9.83    0.55 
  -9   3  -6    9.60    0.45 
 -11   3  -6    2.26    0.28 
 -11   3  -6    2.26    0.20 
 -13   3  -6    5.13    0.40 
 -13   3  -6    5.30    0.34 
 -15   3  -6    6.72    0.46 
 -15   3  -6    6.99    0.41 
 -17   3  -6    6.91    0.43 
 -17   3  -6    6.78    0.48 
 -19   3  -6    6.65    0.45 
 -21   3  -6    4.23    0.41 
 -23   3  -6    0.35    0.24 
  26   2  -6    2.06    0.48 
  24   2  -6    0.80    0.36 
  22   2  -6    1.04    0.35 
  20   2  -6    0.89    0.30 
  18   2  -6    0.35    0.22 
 -18  -2   6    0.05    0.07 
  16   2  -6   11.72    0.74 
 -16  -2   6   12.30    0.55 
  14   2  -6    4.77    0.43 
  14   2  -6    4.68    0.32 
 -14  -2   6    4.63    0.27 
  12   2  -6   14.15    0.74 
  12   2  -6   13.98    0.64 
 -12  -2   6   12.99    0.56 
  10   2  -6   44.42    1.87 
  10   2  -6   42.30    1.73 
 -10  -2   6   45.52    1.61 
   8   2  -6   86.37    3.50 
   8   2  -6   88.73    3.32 
  -8  -2   6   88.71    3.11 
   6   2  -6   55.18    2.22 
   6   2  -6   53.70    2.12 
  -6  -2   6   55.05    1.93 
   4   2  -6   54.59    2.12 
   2   2  -6   28.13    1.17 
  -2  -2   6   27.94    0.99 
   0   2  -6    2.00    0.22 
  -2   2  -6    8.21    0.34 
  -2   2  -6    7.11    0.43 
  -4   2  -6    7.76    0.46 
  -4   2  -6    7.96    0.35 
  -6   2  -6  104.76    4.04 
  -6   2  -6  109.32    3.82 
  -8   2  -6   33.32    1.26 
  -8   2  -6   32.46    1.37 
 -10   2  -6   43.27    1.66 
 -10   2  -6   44.89    1.79 
 -12   2  -6   28.56    1.17 
 -12   2  -6   29.92    1.27 
 -14   2  -6   13.68    0.71 
 -14   2  -6   13.78    0.65 
 -16   2  -6    8.16    0.50 
 -16   2  -6    7.51    0.45 
 -18   2  -6    4.22    0.37 
 -20   2  -6    1.72    0.28 
 -22   2  -6    0.12    0.19 
 -24   2  -6    0.25    0.20 
  27   1  -6    0.17    0.34 
 -27  -1   6   -0.02    0.14 
  25   1  -6    2.08    0.47 
 -25  -1   6    2.24    0.28 
  23   1  -6    3.27    0.51 
 -23  -1   6    3.46    0.32 
  21   1  -6    4.89    0.54 
 -21  -1   6    4.64    0.34 
  19   1  -6   10.81    0.77 
 -19  -1   6   13.26    0.60 
  17   1  -6   21.23    1.17 
 -17  -1   6   23.67    0.95 
  15   1  -6   36.97    1.65 
  15   1  -6   36.76    1.40 
 -15  -1   6   33.61    1.36 
  13   1  -6   17.36    0.75 
  13   1  -6   17.25    0.91 
  11   1  -6    2.17    0.27 
  11   1  -6    2.03    0.20 
 -11  -1   6    1.34    0.13 
   9   1  -6    9.37    0.47 
   9   1  -6    9.12    0.52 
  -9  -1   6    8.71    0.38 
   7   1  -6   11.79    0.58 
   7   1  -6   12.37    0.57 
  -7  -1   6   10.70    0.45 
   5   1  -6   97.63    3.69 
   5   1  -6  100.15    3.86 
  -5  -1   6   96.95    3.46 
   3   1  -6   68.12    2.75 
   3   1  -6   68.89    2.67 
  -3  -1   6   71.95    2.47 
   1   1  -6  118.13    4.36 
  -1  -1   6  114.92    4.09 
  -1   1  -6  141.42    5.25 
  -1   1  -6  140.72    4.97 
  -3   1  -6   62.75    2.45 
  -3   1  -6   63.63    2.29 
  -5   1  -6  119.22    4.25 
  -5   1  -6  119.62    4.49 
  -7   1  -6   23.29    1.06 
  -7   1  -6   25.52    0.97 
  -9   1  -6    3.69    0.25 
  -9   1  -6    4.17    0.33 
 -11   1  -6    3.14    0.30 
 -11   1  -6    2.85    0.24 
 -13   1  -6    3.10    0.27 
 -13   1  -6    2.77    0.30 
 -15   1  -6   10.76    0.57 
 -15   1  -6   10.19    0.54 
 -17   1  -6   12.07    0.62 
 -19   1  -6    8.91    0.53 
 -21   1  -6    9.74    0.60 
 -23   1  -6    5.11    0.47 
 -25   1  -6    1.19    0.30 
  28   0  -6    1.08    0.45 
 -28   0   6    1.04    0.23 
  26   0  -6    5.98    0.71 
 -26   0   6    5.55    0.41 
  24   0  -6    1.88    0.42 
 -24   0   6    1.36    0.23 
  22   0  -6   -0.24    0.21 
 -22   0   6   -0.02    0.12 
  20   0  -6    0.02    0.22 
 -20   0   6    0.11    0.12 
  18   0  -6   -0.05    0.21 
 -18   0   6   -0.06    0.09 
  16   0  -6    0.18    0.21 
 -16   0   6    0.00    0.09 
  14   0  -6   37.84    1.45 
  14   0  -6   36.45    1.67 
 -14   0   6   35.64    1.40 
  12   0  -6   49.64    2.26 
  12   0  -6   56.21    2.07 
 -12   0   6   54.32    1.97 
  10   0  -6   93.69    3.49 
  10   0  -6   92.53    3.75 
 -10   0   6   92.56    3.32 
   8   0  -6   93.90    3.56 
   8   0  -6   96.53    3.79 
  -8   0   6   93.57    3.37 
   6   0  -6   68.05    2.69 
   6   0  -6   65.97    2.55 
  -6   0   6   66.09    2.39 
   4   0  -6   17.08    0.78 
  -4   0   6   17.91    0.68 
   2   0  -6   67.71    2.57 
   2   0  -6   67.21    2.64 
  -2   0   6   65.73    2.39 
   0   0  -6    2.76    0.25 
   0   0  -6    3.00    0.18 
   0   0  -6    2.76    0.18 
   0   0   6    2.77    0.17 
  -2   0  -6    2.15    0.23 
  -2   0  -6    2.22    0.16 
  -2   0  -6    2.17    0.13 
  -4   0  -6   21.63    0.97 
  -4   0  -6   22.80    0.89 
  -6   0  -6  104.08    3.72 
  -6   0  -6  102.53    3.91 
  -8   0  -6   84.79    3.06 
  -8   0  -6   82.96    3.21 
 -10   0  -6   55.12    2.10 
 -10   0  -6   56.79    2.20 
 -12   0  -6   47.73    1.84 
 -12   0  -6   48.04    1.91 
 -14   0  -6   41.08    1.60 
 -14   0  -6   39.68    1.63 
 -16   0  -6    5.46    0.35 
 -16   0  -6    5.54    0.38 
 -18   0  -6    1.53    0.25 
 -20   0  -6    1.25    0.25 
 -22   0  -6    1.27    0.26 
 -24   0  -6    1.05    0.28 
 -27   1   6    0.01    0.15 
  25  -1  -6    1.91    0.42 
 -25   1   6    1.60    0.28 
  23  -1  -6    3.55    0.54 
 -23   1   6    3.04    0.33 
  21  -1  -6    4.67    0.57 
 -21   1   6    5.04    0.37 
  19  -1  -6   13.43    0.86 
 -19   1   6   12.40    0.62 
  17  -1  -6   21.85    1.18 
 -17   1   6   22.01    0.94 
  15  -1  -6   30.75    1.56 
 -15   1   6   35.31    1.32 
  13  -1  -6   18.38    0.97 
 -13   1   6   17.54    0.76 
  11  -1  -6    1.09    0.24 
  11  -1  -6    1.39    0.18 
 -11   1   6    1.79    0.17 
   9  -1  -6    8.90    0.48 
   9  -1  -6    9.07    0.55 
  -9   1   6    9.01    0.42 
   7  -1  -6   12.04    0.62 
   7  -1  -6   10.60    0.55 
  -7   1   6   11.38    0.49 
   5  -1  -6  104.46    3.83 
  -5   1   6   98.12    3.60 
   3  -1  -6   68.86    2.63 
   3  -1  -6   68.67    2.68 
  -3   1   6   66.39    2.45 
   1  -1  -6  110.27    4.22 
  -1   1   6  113.58    3.98 
  -1  -1  -6  147.40    5.54 
  -1  -1  -6  149.27    5.28 
  -3  -1  -6   63.18    2.45 
  -3  -1  -6   62.00    2.31 
  -5  -1  -6  125.81    4.38 
  -5  -1  -6  117.27    4.57 
  -7  -1  -6   24.00    0.98 
  -7  -1  -6   23.32    1.04 
  -9  -1  -6    3.82    0.31 
  -9  -1  -6    3.51    0.27 
 -11  -1  -6    2.28    0.25 
 -11  -1  -6    3.08    0.27 
 -13  -1  -6    3.34    0.28 
 -13  -1  -6    3.14    0.30 
 -15  -1  -6    8.53    0.49 
 -15  -1  -6   11.23    0.57 
 -17  -1  -6   11.08    0.62 
 -19  -1  -6    8.53    0.55 
 -21  -1  -6    9.08    0.59 
 -23  -1  -6    4.75    0.48 
 -25  -1  -6    1.30    0.31 
 -26   2   6    1.88    0.29 
 -24   2   6    1.02    0.21 
 -22   2   6    1.02    0.21 
 -20   2   6    1.27    0.22 
 -18   2   6    0.21    0.13 
 -16   2   6   11.33    0.57 
 -14   2   6    4.52    0.30 
 -12   2   6   13.09    0.60 
 -10   2   6   41.19    1.56 
  -8   2   6   68.43    2.50 
   6  -2  -6   50.44    2.08 
  -6   2   6   53.84    1.94 
   4  -2  -6   54.18    2.11 
  -4   2   6   51.52    1.94 
   2  -2  -6   26.46    1.15 
  -2   2   6   26.29    1.03 
   0  -2  -6    1.98    0.24 
   0   2   6    2.02    0.18 
  -2  -2  -6    7.51    0.46 
  -2  -2  -6    7.34    0.40 
   2   2   6    7.79    0.38 
  -4  -2  -6    8.93    0.45 
  -4  -2  -6    7.92    0.49 
  -6  -2  -6  115.92    4.21 
  -6  -2  -6  105.17    4.01 
  -8  -2  -6   30.89    1.30 
  -8  -2  -6   33.58    1.38 
 -10  -2  -6   36.79    1.62 
 -10  -2  -6   42.28    1.59 
 -12  -2  -6   32.92    1.31 
 -12  -2  -6   27.81    1.26 
 -14  -2  -6   15.78    0.74 
 -14  -2  -6   13.35    0.71 
 -16  -2  -6    7.81    0.51 
 -18  -2  -6    3.65    0.39 
 -20  -2  -6    1.44    0.28 
 -22  -2  -6    0.45    0.20 
 -24  -2  -6    0.62    0.21 
 -25   3   6    0.47    0.17 
 -23   3   6    1.25    0.23 
 -21   3   6    3.46    0.35 
 -19   3   6    9.02    0.53 
 -17   3   6   11.12    0.59 
 -15   3   6    7.10    0.42 
 -13   3   6    2.18    0.23 
 -11   3   6    7.23    0.40 
  -9   3   6    1.35    0.17 
  -7   3   6   12.60    0.57 
  -5   3   6    6.25    0.35 
  -3   3   6   29.96    1.18 
  -1   3   6   70.24    2.58 
   1   3   6   25.74    1.04 
   3   3   6   36.36    1.41 
  -5  -3  -6   26.54    1.13 
  -7  -3  -6    6.88    0.43 
  -9  -3  -6    9.16    0.52 
 -11  -3  -6    2.39    0.29 
 -13  -3  -6    4.77    0.40 
 -15  -3  -6    6.95    0.48 
 -17  -3  -6    6.35    0.48 
 -19  -3  -6    6.38    0.53 
 -21  -3  -6    3.52    0.43 
 -23  -3  -6    1.04    0.26 
 -24   4   6    0.70    0.23 
 -22   4   6    0.02    0.18 
 -20   4   6    0.35    0.18 
 -18   4   6    0.73    0.21 
 -16   4   6    1.15    0.22 
 -14   4   6    6.71    0.42 
 -12   4   6    6.08    0.39 
 -10   4   6    9.57    0.51 
  -8   4   6    7.85    0.43 
  -6   4   6   19.35    0.84 
  -4   4   6    9.63    0.49 
  -2   4   6   13.14    0.61 
   0   4   6    2.08    0.22 
   2   4   6    4.42    0.31 
   4   4   6    4.52    0.32 
   6   4   6    6.58    0.39 
  -8  -4  -6   14.23    0.75 
 -10  -4  -6   13.17    0.71 
 -12  -4  -6   17.44    0.88 
 -14  -4  -6    4.01    0.40 
 -16  -4  -6    3.22    0.39 
 -18  -4  -6    1.04    0.25 
 -20  -4  -6    0.88    0.23 
 -21   5   6    1.46    0.28 
 -19   5   6    1.36    0.26 
 -17   5   6    1.35    0.25 
 -15   5   6    0.78    0.20 
 -13   5   6    1.60    0.25 
 -11   5   6    0.05    0.11 
  -9   5   6    0.35    0.14 
  -7   5   6    1.58    0.22 
  -5   5   6    5.20    0.36 
  -3   5   6    3.07    0.29 
  -1   5   6   11.44    0.59 
   1   5   6   10.01    0.55 
   3   5   6    6.16    0.42 
   5   5   6    6.41    0.40 
   7   5   6    2.71    0.29 
   9   5   6    2.10    0.25 
 -11  -5  -6    2.15    0.33 
 -13  -5  -6    0.77    0.22 
 -15  -5  -6    1.15    0.26 
 -17  -5  -6    1.52    0.30 
 -16   6   6   -0.02    0.18 
 -14   6   6    0.43    0.22 
 -12   6   6    1.95    0.29 
 -10   6   6    0.49    0.20 
  -8   6   6    3.11    0.32 
  -6   6   6    1.30    0.22 
  -4   6   6    0.79    0.19 
  -2   6   6    0.32    0.16 
   0   6   6    0.69    0.19 
   2   6   6   -0.08    0.13 
   4   6   6    0.94    0.21 
   6   6   6    1.28    0.26 
   8   6   6    2.73    0.31 
  10   6   6    1.32    0.25 
  12   6   6    0.80    0.21 
  14   6   6    1.42    0.26 
  -9   7   6    0.16    0.19 
  -7   7   6    0.29    0.20 
  -5   7   6    0.26    0.18 
  -3   7   6    0.12    0.18 
  -1   7   6    1.35    0.27 
   1   7   6    0.28    0.20 
   3   7   6    1.06    0.26 
   5   7   6    0.53    0.22 
   5   7  -7    0.12    0.23 
   3   7  -7    0.49    0.26 
   1   7  -7    0.16    0.24 
  -1   7  -7    0.57    0.28 
  -3   7  -7    0.16    0.26 
  16   6  -7    0.57    0.29 
  14   6  -7    0.64    0.25 
  12   6  -7    1.27    0.29 
  10   6  -7    0.45    0.22 
   8   6  -7    0.87    0.25 
   6   6  -7   -0.04    0.20 
   4   6  -7    0.02    0.19 
   2   6  -7    0.20    0.21 
   0   6  -7    0.23    0.21 
  -2   6  -7    2.17    0.34 
  -4   6  -7    1.46    0.30 
  -6   6  -7    1.42    0.28 
  -8   6  -7    1.77    0.33 
 -10   6  -7    0.98    0.27 
 -12   6  -7    0.80    0.27 
  19   5  -7    0.10    0.27 
  17   5  -7    0.34    0.23 
  15   5  -7    0.25    0.19 
  13   5  -7    0.15    0.18 
  11   5  -7    0.84    0.23 
  11   5  -7    0.94    0.22 
   9   5  -7    0.53    0.20 
   7   5  -7    5.21    0.41 
   5   5  -7    4.55    0.38 
   3   5  -7    4.75    0.40 
   1   5  -7    7.56    0.50 
  -1   5  -7    3.37    0.36 
  -3   5  -7    0.64    0.22 
  -5   5  -7    1.85    0.30 
  -7   5  -7    0.49    0.21 
  -9   5  -7    1.01    0.26 
 -11   5  -7    1.56    0.30 
 -13   5  -7    1.15    0.27 
 -15   5  -7    2.12    0.35 
  22   4  -7    0.15    0.30 
  20   4  -7    0.88    0.33 
  18   4  -7    1.55    0.32 
  16   4  -7    2.17    0.33 
  14   4  -7    6.05    0.49 
  12   4  -7    3.09    0.30 
  12   4  -7    2.97    0.35 
  10   4  -7    6.76    0.43 
  10   4  -7    6.17    0.47 
   8   4  -7    8.88    0.51 
   6   4  -7    0.32    0.17 
   4   4  -7    1.45    0.23 
   2   4  -7    4.46    0.36 
   0   4  -7   11.60    0.63 
  -2   4  -7    4.04    0.36 
  -4   4  -7   10.38    0.60 
  -6   4  -7   15.70    0.80 
  -8   4  -7   12.04    0.67 
 -10   4  -7    6.06    0.46 
 -12   4  -7    2.55    0.34 
 -14   4  -7    1.73    0.30 
 -16   4  -7    0.79    0.25 
  25   3  -7    2.35    0.48 
  23   3  -7    1.11    0.39 
  21   3  -7    3.06    0.46 
  19   3  -7    1.34    0.33 
  17   3  -7    1.36    0.31 
  15   3  -7    0.85    0.24 
  13   3  -7    2.46    0.32 
  13   3  -7    2.61    0.27 
  11   3  -7    1.54    0.26 
  11   3  -7    1.41    0.23 
   9   3  -7    8.44    0.49 
   9   3  -7    8.78    0.53 
   7   3  -7   26.69    1.14 
   7   3  -7   25.83    1.19 
   5   3  -7   21.86    0.97 
   3   3  -7   30.19    1.28 
   1   3  -7   12.97    0.67 
  -1   3  -7   24.10    1.07 
  -3   3  -7    8.67    0.51 
  -5   3  -7    1.19    0.23 
  -7   3  -7    0.33    0.19 
  -9   3  -7    7.26    0.48 
 -11   3  -7   12.47    0.69 
 -11   3  -7   13.06    0.60 
 -13   3  -7   12.63    0.69 
 -13   3  -7   12.55    0.61 
 -15   3  -7    8.99    0.49 
 -15   3  -7    7.43    0.54 
 -17   3  -7    5.86    0.47 
 -17   3  -7    4.82    0.39 
 -19   3  -7    1.90    0.29 
 -21   3  -7    1.49    0.28 
  26   2  -7    0.68    0.38 
  24   2  -7    0.09    0.26 
  22   2  -7   -0.03    0.25 
  20   2  -7    1.48    0.35 
  18   2  -7    6.11    0.56 
  16   2  -7    5.02    0.47 
  14   2  -7   20.23    1.06 
  14   2  -7   22.20    0.95 
  12   2  -7   23.53    1.14 
  12   2  -7   24.78    1.05 
  10   2  -7   28.03    1.27 
  10   2  -7   27.97    1.19 
   8   2  -7   27.00    1.16 
   8   2  -7   28.12    1.23 
   6   2  -7    2.95    0.27 
   6   2  -7    2.99    0.28 
   4   2  -7    3.84    0.31 
   4   2  -7    3.45    0.28 
   2   2  -7    6.96    0.45 
  -2  -2   7    8.10    0.30 
   0   2  -7   20.00    0.91 
   0  -2   7   19.90    0.74 
  -2   2  -7   49.48    1.99 
  -2   2  -7   49.94    1.81 
  -4   2  -7   62.21    2.25 
  -4   2  -7   61.77    2.45 
  -6   2  -7   40.53    1.51 
  -6   2  -7   40.16    1.67 
  -8   2  -7   21.70    1.00 
  -8   2  -7   21.54    0.88 
 -10   2  -7   18.49    0.89 
 -10   2  -7   17.98    0.77 
 -12   2  -7    7.78    0.51 
 -12   2  -7    8.54    0.45 
 -14   2  -7    2.70    0.27 
 -14   2  -7    3.09    0.34 
 -16   2  -7    1.18    0.25 
 -16   2  -7    1.29    0.21 
 -18   2  -7    2.89    0.32 
 -20   2  -7    0.81    0.22 
 -22   2  -7    1.45    0.28 
  27   1  -7    1.10    0.44 
  25   1  -7    1.28    0.36 
 -25  -1   7    1.22    0.22 
  23   1  -7    5.12    0.60 
 -23  -1   7    5.58    0.40 
  21   1  -7    5.43    0.57 
 -21  -1   7    5.12    0.35 
  19   1  -7    6.56    0.59 
 -19  -1   7    5.78    0.38 
  17   1  -7    1.39    0.30 
 -17  -1   7    1.04    0.17 
  15   1  -7    4.75    0.30 
  15   1  -7    4.28    0.44 
 -15  -1   7    3.92    0.25 
  13   1  -7   13.32    0.64 
  13   1  -7   13.63    0.77 
  11   1  -7    6.10    0.45 
  11   1  -7    6.00    0.36 
 -11  -1   7    5.16    0.28 
   9   1  -7   17.48    0.89 
   9   1  -7   20.12    0.86 
  -9  -1   7   18.65    0.73 
   7   1  -7   52.86    2.19 
   7   1  -7   53.57    2.11 
  -7  -1   7   54.04    1.93 
   5   1  -7   55.25    2.16 
   5   1  -7   53.41    2.21 
  -5  -1   7   55.62    1.96 
   3   1  -7   61.39    2.39 
  -3  -1   7   61.07    2.18 
   1   1  -7  104.48    4.06 
   1   1  -7  105.40    3.95 
  -1  -1   7  103.39    3.68 
  -1   1  -7   42.46    1.58 
  -1   1  -7   42.94    1.74 
  -3   1  -7   10.24    0.46 
  -3   1  -7   10.34    0.57 
  -5   1  -7    3.71    0.24 
  -5   1  -7    4.23    0.35 
  -7   1  -7    6.87    0.37 
  -7   1  -7    7.31    0.47 
  -9   1  -7   16.51    0.73 
  -9   1  -7   17.50    0.84 
 -11   1  -7   15.36    0.70 
 -11   1  -7   15.42    0.78 
 -13   1  -7   20.83    0.97 
 -13   1  -7   19.71    0.88 
 -15   1  -7   17.76    0.87 
 -15   1  -7   17.56    0.82 
 -17   1  -7   15.58    0.77 
 -19   1  -7    4.03    0.39 
 -21   1  -7    3.98    0.41 
 -23   1  -7    0.22    0.21 
  28   0  -7    0.59    0.30 
 -28   0   7    0.37    0.17 
  26   0  -7   -0.21    0.24 
 -26   0   7    0.23    0.16 
  24   0  -7    0.30    0.30 
 -24   0   7    0.45    0.17 
  22   0  -7    0.03    0.24 
 -22   0   7    0.03    0.13 
  20   0  -7    1.33    0.36 
 -20   0   7    1.04    0.19 
  18   0  -7    8.49    0.65 
 -18   0   7    7.68    0.43 
  16   0  -7    8.08    0.63 
 -16   0   7    9.10    0.46 
  14   0  -7   89.11    3.62 
  14   0  -7   88.27    3.30 
 -14   0   7   84.53    3.16 
  12   0  -7   25.02    1.23 
  12   0  -7   25.37    1.08 
 -12   0   7   26.20    1.01 
  10   0  -7   21.40    0.92 
  10   0  -7   20.77    1.03 
 -10   0   7   20.95    0.84 
   8   0  -7    6.88    0.46 
   8   0  -7    7.13    0.41 
  -8   0   7    7.13    0.34 
   6   0  -7   15.23    0.76 
   6   0  -7   16.43    0.75 
  -6   0   7   15.82    0.64 
   4   0  -7    2.95    0.25 
   4   0  -7    2.94    0.26 
  -4   0   7    2.84    0.18 
   2   0  -7   12.29    0.58 
   2   0  -7   12.53    0.63 
  -2   0   7   12.29    0.51 
   0   0  -7   54.59    2.20 
   0   0  -7   57.33    2.21 
   0   0   7   55.45    2.02 
  -2   0  -7   97.61    3.70 
  -2   0  -7   95.62    3.66 
  -2   0  -7   94.06    3.45 
  -4   0  -7   49.08    1.86 
  -4   0  -7   50.30    2.00 
  -6   0  -7   34.37    1.46 
  -6   0  -7   35.53    1.36 
  -8   0  -7   86.85    3.19 
  -8   0  -7   78.20    3.02 
 -10   0  -7   25.74    1.15 
 -10   0  -7   26.81    1.09 
 -12   0  -7    8.87    0.50 
 -12   0  -7   10.08    0.55 
 -14   0  -7    3.39    0.31 
 -14   0  -7    3.89    0.33 
 -16   0  -7    0.23    0.15 
 -16   0  -7    0.08    0.13 
 -20   0  -7    1.32    0.26 
 -22   0  -7    4.63    0.46 
 -24   0  -7    2.19    0.38 
 -27   1   7    0.88    0.23 
  25  -1  -7    1.35    0.37 
 -25   1   7    0.84    0.21 
  23  -1  -7    5.66    0.65 
 -23   1   7    5.42    0.40 
  21  -1  -7    4.87    0.58 
 -21   1   7    4.78    0.36 
  19  -1  -7    6.39    0.62 
 -19   1   7    6.54    0.41 
  17  -1  -7    2.23    0.39 
 -17   1   7    1.81    0.22 
  15  -1  -7    5.53    0.52 
 -15   1   7    4.65    0.32 
  13  -1  -7   11.55    0.60 
  13  -1  -7   14.03    0.79 
 -13   1   7   11.96    0.56 
  11  -1  -7    5.45    0.45 
  11  -1  -7    5.20    0.37 
 -11   1   7    6.47    0.33 
   9  -1  -7   17.67    0.83 
   9  -1  -7   18.32    0.92 
  -9   1   7   18.28    0.75 
   7  -1  -7   53.15    2.09 
   7  -1  -7   52.85    2.18 
  -7   1   7   51.67    1.93 
   5  -1  -7   58.21    2.32 
   5  -1  -7   58.38    2.26 
  -5   1   7   55.07    2.09 
   3  -1  -7   59.20    2.37 
   3  -1  -7   60.01    2.39 
  -3   1   7   60.53    2.19 
   1  -1  -7  103.43    3.90 
  -1   1   7  101.22    3.65 
  -1  -1  -7   41.00    1.73 
   1   1   7   42.88    1.57 
  -3  -1  -7   11.32    0.61 
  -3  -1  -7   12.19    0.56 
  -5  -1  -7    3.13    0.31 
  -5  -1  -7    3.66    0.25 
  -7  -1  -7    7.36    0.42 
  -7  -1  -7    7.31    0.46 
  -9  -1  -7   18.68    0.86 
  -9  -1  -7   17.00    0.80 
 -11  -1  -7   14.24    0.73 
 -11  -1  -7   15.00    0.71 
 -13  -1  -7   21.83    0.98 
 -13  -1  -7   20.75    0.96 
 -15  -1  -7   17.05    0.82 
 -15  -1  -7   16.26    0.81 
 -17  -1  -7   15.55    0.79 
 -19  -1  -7    4.31    0.42 
 -21  -1  -7    4.10    0.45 
 -23  -1  -7    0.55    0.24 
 -26   2   7    0.43    0.19 
 -24   2   7    0.11    0.14 
 -22   2   7    0.19    0.14 
 -20   2   7    1.47    0.24 
 -18   2   7    5.44    0.38 
 -16   2   7    4.69    0.34 
 -14   2   7   20.50    0.88 
 -12   2   7   23.58    0.98 
 -10   2   7   27.36    1.09 
   8  -2  -7   25.33    1.15 
  -8   2   7   26.39    1.03 
   6  -2  -7    4.40    0.36 
  -6   2   7    3.25    0.24 
   4  -2  -7    3.46    0.33 
  -4   2   7    3.20    0.23 
   2  -2  -7    7.07    0.44 
  -2   2   7    5.73    0.33 
   0  -2  -7   21.09    0.98 
   0   2   7   19.89    0.83 
  -2  -2  -7   50.29    2.04 
   2   2   7   48.89    1.85 
  -4  -2  -7   64.41    2.53 
  -4  -2  -7   62.20    2.39 
  -6  -2  -7   37.71    1.54 
  -6  -2  -7   39.52    1.64 
  -8  -2  -7   23.49    1.06 
  -8  -2  -7   26.35    1.15 
 -10  -2  -7   19.78    0.92 
 -10  -2  -7   20.93    0.97 
 -12  -2  -7    8.29    0.51 
 -12  -2  -7    8.08    0.50 
 -14  -2  -7    2.64    0.32 
 -14  -2  -7    2.90    0.31 
 -16  -2  -7    1.26    0.24 
 -18  -2  -7    3.34    0.39 
 -20  -2  -7    1.22    0.28 
 -22  -2  -7    1.81    0.34 
 -25   3   7    1.31    0.24 
 -23   3   7    0.84    0.22 
 -21   3   7    2.40    0.31 
 -19   3   7    1.19    0.22 
 -17   3   7    1.25    0.21 
 -15   3   7    0.83    0.17 
 -13   3   7    2.20    0.24 
 -11   3   7    1.44    0.19 
  -9   3   7    8.04    0.43 
  -7   3   7   23.15    0.95 
  -5   3   7   22.83    0.94 
  -3   3   7   31.17    1.23 
  -1   3   7   14.19    0.65 
   1   3   7   24.89    1.02 
   3   3   7    8.75    0.46 
  -5  -3  -7    1.51    0.23 
  -7  -3  -7    0.38    0.14 
  -9  -3  -7    7.24    0.47 
 -11  -3  -7   13.23    0.70 
 -13  -3  -7   12.62    0.70 
 -15  -3  -7    9.42    0.60 
 -17  -3  -7    5.64    0.50 
 -19  -3  -7    2.68    0.37 
 -21  -3  -7    1.84    0.31 
 -22   4   7    0.23    0.14 
 -20   4   7    0.57    0.18 
 -18   4   7    1.43    0.24 
 -16   4   7    2.86    0.31 
 -14   4   7    5.25    0.37 
 -12   4   7    2.78    0.28 
 -10   4   7    6.33    0.39 
  -8   4   7    8.27    0.45 
  -6   4   7    0.27    0.12 
  -4   4   7    0.89    0.17 
  -2   4   7    4.30    0.30 
   0   4   7   10.74    0.55 
   2   4   7    4.98    0.34 
   4   4   7   10.80    0.57 
   6   4   7   16.05    0.75 
  -8  -4  -7   12.06    0.69 
 -10  -4  -7    5.82    0.47 
 -12  -4  -7    2.68    0.35 
 -14  -4  -7    1.24    0.25 
 -16  -4  -7    1.03    0.24 
 -18  -4  -7    0.60    0.19 
 -20  -4  -7    0.48    0.19 
 -19   5   7   -0.10    0.16 
 -17   5   7    0.48    0.19 
 -15   5   7    0.15    0.17 
 -13   5   7   -0.02    0.13 
 -11   5   7    0.71    0.19 
  -9   5   7    0.55    0.17 
  -7   5   7    4.61    0.35 
  -5   5   7    3.90    0.34 
  -3   5   7    5.06    0.36 
  -1   5   7    9.14    0.52 
   1   5   7    3.06    0.31 
   3   5   7    1.13    0.22 
   5   5   7    2.20    0.27 
   7   5   7    0.74    0.19 
   9   5   7    1.24    0.21 
 -11  -5  -7    1.57    0.29 
 -13  -5  -7    1.59    0.29 
 -15  -5  -7    2.45    0.36 
 -14   6   7    0.99    0.24 
 -12   6   7    0.87    0.22 
 -10   6   7    0.48    0.19 
  -8   6   7    0.61    0.21 
  -6   6   7    0.09    0.14 
  -4   6   7    0.10    0.16 
  -2   6   7    0.36    0.18 
   0   6   7    0.73    0.20 
   2   6   7    2.30    0.30 
   4   6   7    1.41    0.25 
   6   6   7    1.66    0.29 
   8   6   7    1.64    0.27 
  10   6   7    0.68    0.21 
  12   6   7    0.83    0.23 
  -5   7   7    0.22    0.18 
  -3   7   7    0.32    0.21 
  -1   7   7    0.20    0.21 
   1   7   7    0.62    0.24 
   3   7   7    0.09    0.19 
  14   6  -8   -0.18    0.17 
  12   6  -8    0.09    0.18 
  10   6  -8    0.60    0.22 
  10   6  -8    0.03    0.22 
   8   6  -8    0.48    0.24 
   6   6  -8    0.27    0.22 
   4   6  -8    0.57    0.25 
   2   6  -8    0.57    0.26 
   0   6  -8    0.67    0.25 
  -2   6  -8    2.16    0.37 
  -4   6  -8    1.00    0.25 
  -6   6  -8    0.53    0.22 
  -8   6  -8    0.36    0.22 
  19   5  -8   -0.10    0.18 
  17   5  -8   -0.17    0.17 
  15   5  -8    0.06    0.20 
  13   5  -8    0.65    0.23 
  11   5  -8    0.85    0.26 
  11   5  -8    1.25    0.26 
   9   5  -8    4.26    0.39 
   9   5  -8    4.02    0.42 
   7   5  -8    2.80    0.33 
   5   5  -8    1.89    0.30 
   3   5  -8    2.22    0.31 
   1   5  -8    0.36    0.22 
  -1   5  -8    1.19    0.27 
  -3   5  -8    0.43    0.22 
  -5   5  -8    1.69    0.30 
  -7   5  -8    2.19    0.34 
  -9   5  -8    1.52    0.30 
 -11   5  -8    2.32    0.36 
 -13   5  -8    1.10    0.29 
 -15   5  -8    0.98    0.29 
  22   4  -8    0.26    0.25 
  20   4  -8    1.08    0.33 
  18   4  -8    1.42    0.32 
  16   4  -8    1.47    0.31 
  14   4  -8    2.10    0.34 
  12   4  -8    1.67    0.29 
  12   4  -8    1.35    0.25 
  10   4  -8    0.95    0.22 
  10   4  -8    0.75    0.22 
   8   4  -8    0.25    0.16 
   8   4  -8    0.30    0.19 
   6   4  -8    2.24    0.29 
   4   4  -8    1.96    0.28 
   2   4  -8    7.28    0.48 
   0   4  -8    4.56    0.40 
  -2   4  -8   13.96    0.74 
  -4   4  -8    8.78    0.56 
  -6   4  -8    5.42    0.46 
  -8   4  -8    3.77    0.40 
 -10   4  -8    0.75    0.24 
 -12   4  -8    1.49    0.30 
 -14   4  -8    0.29    0.23 
 -16   4  -8    1.19    0.30 
  23   3  -8    0.32    0.28 
  21   3  -8    0.66    0.30 
  19   3  -8   -0.13    0.20 
  17   3  -8   -0.23    0.20 
  15   3  -8    1.03    0.27 
  13   3  -8    6.52    0.49 
  13   3  -8    5.87    0.43 
  11   3  -8   11.88    0.63 
  11   3  -8   11.73    0.67 
   9   3  -8    8.76    0.53 
   9   3  -8    9.33    0.56 
   7   3  -8   13.02    0.69 
   7   3  -8   12.89    0.68 
   5   3  -8   14.68    0.74 
   3   3  -8    7.02    0.47 
   1   3  -8    1.69    0.27 
  -1   3  -8    2.15    0.28 
  -3   3  -8    2.70    0.32 
  -5   3  -8    5.50    0.44 
  -7   3  -8   11.29    0.65 
  -9   3  -8   17.64    0.90 
 -11   3  -8    7.60    0.54 
 -13   3  -8    6.10    0.49 
 -15   3  -8    4.26    0.42 
 -17   3  -8    2.38    0.36 
  26   2  -8    0.89    0.32 
  24   2  -8    0.35    0.28 
  22   2  -8    2.19    0.42 
  20   2  -8    3.29    0.47 
  18   2  -8    3.52    0.45 
  16   2  -8    4.70    0.49 
  14   2  -8   13.24    0.68 
  14   2  -8   14.39    0.81 
  12   2  -8    4.10    0.34 
  12   2  -8    3.72    0.38 
  10   2  -8    0.09    0.16 
  10   2  -8    0.02    0.16 
   8   2  -8    1.23    0.24 
   8   2  -8    1.23    0.22 
   6   2  -8    5.03    0.39 
   6   2  -8    4.45    0.34 
   4   2  -8   15.80    0.76 
   4   2  -8   16.50    0.80 
   2   2  -8   26.10    1.16 
   0   2  -8   36.55    1.54 
  -2   2  -8   36.57    1.35 
  -2   2  -8   35.74    1.53 
  -4   2  -8   25.87    1.19 
  -4   2  -8   27.25    1.04 
  -6   2  -8    4.71    0.28 
  -6   2  -8    5.83    0.43 
  -8   2  -8   10.32    0.49 
  -8   2  -8    9.96    0.61 
 -10   2  -8    2.35    0.22 
 -10   2  -8    1.95    0.30 
 -12   2  -8    1.53    0.20 
 -12   2  -8    1.02    0.25 
 -14   2  -8    2.10    0.31 
 -14   2  -8    1.94    0.24 
 -16   2  -8    3.20    0.32 
 -16   2  -8    3.70    0.39 
 -18   2  -8    4.39    0.39 
 -20   2  -8    1.78    0.30 
 -22   2  -8    2.79    0.38 
  27   1  -8    0.96    0.32 
  25   1  -8    0.86    0.33 
  23   1  -8    1.70    0.41 
  21   1  -8    1.16    0.34 
  19   1  -8    0.49    0.26 
 -19  -1   8    0.22    0.13 
  17   1  -8    1.39    0.33 
 -17  -1   8    1.25    0.19 
  15   1  -8    5.37    0.34 
  15   1  -8    5.76    0.52 
  13   1  -8    4.95    0.35 
  13   1  -8    5.30    0.47 
 -13  -1   8    5.58    0.30 
  11   1  -8   24.01    1.09 
  11   1  -8   25.80    1.22 
 -11  -1   8   26.60    0.99 
   9   1  -8   25.99    1.31 
   9   1  -8   32.02    1.27 
  -9  -1   8   30.24    1.11 
   7   1  -8   41.68    1.66 
   7   1  -8   34.51    1.58 
  -7  -1   8   39.71    1.42 
   5   1  -8   35.66    1.52 
   5   1  -8   36.65    1.52 
  -5  -1   8   35.92    1.32 
   3   1  -8   31.61    1.35 
   3   1  -8   29.68    1.31 
  -3  -1   8   32.35    1.16 
   1   1  -8    2.41    0.21 
   1   1  -8    2.49    0.29 
  -1  -1   8    2.49    0.16 
  -1   1  -8    0.23    0.17 
  -1   1  -8    0.22    0.09 
  -1   1  -8    0.23    0.08 
  -3   1  -8    8.01    0.39 
  -3   1  -8    7.72    0.51 
  -5   1  -8   40.42    1.72 
  -5   1  -8   41.18    1.56 
  -7   1  -8   12.16    0.69 
  -7   1  -8   12.68    0.58 
  -9   1  -8   24.16    1.04 
  -9   1  -8   26.26    1.17 
 -11   1  -8   24.06    1.10 
 -11   1  -8   22.60    0.99 
 -13   1  -8   16.61    0.82 
 -13   1  -8   14.73    0.73 
 -15   1  -8    5.22    0.41 
 -15   1  -8    5.65    0.39 
 -17   1  -8    3.25    0.34 
 -19   1  -8    1.32    0.26 
 -21   1  -8    0.38    0.20 
  26   0  -8    0.23    0.25 
 -26   0   8    0.79    0.22 
  24   0  -8   -0.11    0.26 
 -24   0   8   -0.24    0.14 
  22   0  -8    1.29    0.37 
 -22   0   8    1.46    0.23 
  20   0  -8   11.23    0.81 
 -20   0   8   11.18    0.58 
  18   0  -8   15.13    0.96 
 -18   0   8   16.35    0.73 
  16   0  -8   16.51    0.99 
 -16   0   8   17.77    0.76 
  14   0  -8    0.32    0.14 
  14   0  -8    0.17    0.20 
 -14   0   8    0.20    0.11 
  12   0  -8    2.27    0.26 
  12   0  -8    2.97    0.36 
 -12   0   8    2.61    0.21 
  10   0  -8    4.89    0.34 
  10   0  -8    4.80    0.42 
 -10   0   8    4.77    0.27 
   8   0  -8   -0.08    0.14 
   8   0  -8    0.07    0.11 
  -8   0   8    0.02    0.07 
   6   0  -8   13.09    0.68 
  -6   0   8   13.92    0.57 
   4   0  -8   25.96    1.11 
   4   0  -8   23.75    1.09 
  -4   0   8   24.61    0.95 
   2   0  -8   66.69    2.69 
   2   0  -8   68.24    2.65 
  -2   0   8   67.73    2.44 
   0   0  -8   23.44    0.96 
   0   0  -8   20.79    1.02 
   0   0   8   23.44    0.89 
  -2   0  -8   48.47    1.96 
  -2   0  -8   47.78    1.81 
  -4   0  -8   37.07    1.46 
  -4   0  -8   38.45    1.59 
  -6   0  -8   26.24    1.11 
  -6   0  -8   29.06    1.23 
  -8   0  -8   15.69    0.73 
  -8   0  -8   16.57    0.81 
 -10   0  -8    0.19    0.11 
 -10   0  -8    0.73    0.20 
 -12   0  -8    0.25    0.12 
 -12   0  -8    0.29    0.17 
 -14   0  -8    6.60    0.45 
 -14   0  -8    7.62    0.49 
 -16   0  -8    6.37    0.44 
 -16   0  -8    5.27    0.43 
 -18   0  -8    5.31    0.45 
 -20   0  -8    6.41    0.52 
 -22   0  -8    1.65    0.32 
 -27   1   8    1.37    0.26 
  25  -1  -8    0.41    0.31 
 -25   1   8    0.41    0.19 
  23  -1  -8    1.01    0.33 
 -23   1   8    1.47    0.24 
  21  -1  -8    1.03    0.34 
 -21   1   8    0.90    0.20 
  19  -1  -8    0.24    0.24 
 -19   1   8    0.19    0.13 
  17  -1  -8    1.43    0.35 
 -17   1   8    1.16    0.19 
  15  -1  -8    4.40    0.36 
  15  -1  -8    5.38    0.53 
 -15   1   8    5.07    0.32 
  13  -1  -8    5.37    0.51 
  13  -1  -8    4.46    0.37 
 -13   1   8    5.19    0.32 
  11  -1  -8   24.93    1.14 
  11  -1  -8   27.16    1.26 
 -11   1   8   25.32    1.03 
   9  -1  -8   32.91    1.35 
   9  -1  -8   30.78    1.41 
  -9   1   8   29.92    1.20 
   7  -1  -8   40.68    1.67 
  -7   1   8   39.38    1.51 
   5  -1  -8   35.83    1.51 
   5  -1  -8   35.61    1.51 
  -5   1   8   35.19    1.35 
   3  -1  -8   29.58    1.29 
   3  -1  -8   28.81    1.22 
  -3   1   8   29.45    1.13 
   1  -1  -8    2.41    0.29 
  -1   1   8    2.18    0.18 
  -1  -1  -8    0.02    0.14 
   1   1   8    0.14    0.08 
  -3  -1  -8    8.60    0.54 
  -3  -1  -8    9.03    0.47 
  -5  -1  -8   42.19    1.78 
  -5  -1  -8   42.48    1.66 
  -7  -1  -8   10.24    0.54 
  -7  -1  -8   11.08    0.62 
  -9  -1  -8   23.54    1.05 
  -9  -1  -8   25.31    1.13 
 -11  -1  -8   22.52    1.03 
 -11  -1  -8   24.92    1.11 
 -13  -1  -8   16.09    0.80 
 -13  -1  -8   16.11    0.82 
 -15  -1  -8    6.14    0.44 
 -15  -1  -8    6.18    0.44 
 -17  -1  -8    3.92    0.40 
 -19  -1  -8    0.83    0.24 
 -21  -1  -8    0.25    0.23 
 -26   2   8    0.41    0.18 
 -24   2   8    0.50    0.19 
 -22   2   8    2.73    0.33 
 -20   2   8    3.20    0.32 
 -18   2   8    3.84    0.34 
 -16   2   8    4.95    0.35 
 -14   2   8   13.13    0.63 
 -12   2   8    4.09    0.28 
 -10   2   8    0.14    0.09 
   8  -2  -8    1.22    0.24 
  -8   2   8    0.98    0.15 
   6  -2  -8    5.04    0.42 
  -6   2   8    4.57    0.30 
   4  -2  -8   16.89    0.85 
  -4   2   8   16.31    0.71 
   2  -2  -8   23.71    1.16 
  -2   2   8   26.28    1.02 
   0  -2  -8   34.30    1.54 
   0   2   8   36.18    1.37 
  -2  -2  -8   35.68    1.57 
   2   2   8   36.14    1.40 
  -4  -2  -8   27.46    1.18 
  -4  -2  -8   28.88    1.29 
  -6  -2  -8    4.54    0.33 
  -6  -2  -8    4.90    0.42 
  -8  -2  -8    9.24    0.55 
  -8  -2  -8   11.25    0.63 
 -10  -2  -8    2.47    0.33 
 -10  -2  -8    2.17    0.28 
 -12  -2  -8    1.75    0.28 
 -12  -2  -8    1.35    0.24 
 -14  -2  -8    1.84    0.28 
 -14  -2  -8    2.16    0.31 
 -16  -2  -8    4.13    0.42 
 -18  -2  -8    4.65    0.47 
 -20  -2  -8    2.13    0.37 
 -22  -2  -8    2.33    0.41 
 -23   3   8    0.10    0.16 
 -21   3   8    1.03    0.22 
 -19   3   8   -0.02    0.13 
 -17   3   8   -0.12    0.12 
 -15   3   8    1.19    0.21 
 -13   3   8    6.20    0.39 
 -11   3   8   11.13    0.56 
  -9   3   8    8.37    0.44 
  -7   3   8   12.73    0.60 
  -5   3   8   15.97    0.72 
  -3   3   8    6.47    0.37 
  -1   3   8    1.55    0.20 
   1   3   8    2.26    0.23 
   3   3   8    3.08    0.28 
  -5  -3  -8    5.40    0.40 
   5   3   8    5.60    0.36 
  -7  -3  -8   12.35    0.67 
  -9  -3  -8   18.94    0.91 
 -11  -3  -8    7.03    0.49 
 -13  -3  -8    5.22    0.46 
 -15  -3  -8    5.05    0.48 
 -17  -3  -8    1.66    0.31 
 -19  -3  -8    0.89    0.24 
 -22   4   8    0.37    0.17 
 -20   4   8    1.41    0.25 
 -18   4   8    1.36    0.24 
 -16   4   8    2.13    0.28 
 -14   4   8    1.94    0.25 
 -12   4   8    1.28    0.21 
 -10   4   8    0.74    0.17 
  -8   4   8    0.07    0.10 
  -6   4   8    1.72    0.22 
  -4   4   8    2.23    0.25 
  -2   4   8    7.58    0.44 
   0   4   8    5.23    0.36 
   2   4   8   13.98    0.68 
   4   4   8    9.05    0.52 
   6   4   8    5.28    0.37 
  -8  -4  -8    3.53    0.39 
 -10  -4  -8    0.63    0.20 
 -12  -4  -8    1.34    0.27 
 -14  -4  -8    0.58    0.20 
 -16  -4  -8    1.54    0.29 
 -18  -4  -8    1.15    0.26 
 -19   5   8   -0.11    0.17 
 -17   5   8    0.14    0.18 
 -15   5   8    0.51    0.19 
 -13   5   8    0.47    0.19 
 -11   5   8    1.04    0.23 
  -9   5   8    3.74    0.35 
  -7   5   8    4.00    0.36 
  -5   5   8    1.76    0.25 
  -3   5   8    2.33    0.29 
  -1   5   8    0.38    0.16 
   1   5   8    0.98    0.21 
   3   5   8    0.60    0.19 
   5   5   8    1.74    0.26 
   7   5   8    2.14    0.28 
   9   5   8    1.31    0.24 
  11   5   8    1.95    0.28 
 -13  -5  -8    1.07    0.25 
 -15  -5  -8    1.16    0.26 
 -14   6   8    0.14    0.19 
 -12   6   8   -0.04    0.15 
 -10   6   8    0.09    0.16 
  -8   6   8    0.25    0.17 
  -6   6   8    0.03    0.15 
  -4   6   8    0.61    0.20 
  -2   6   8    1.61    0.28 
   0   6   8    0.82    0.22 
   2   6   8    2.16    0.31 
   4   6   8    1.18    0.25 
   6   6   8    0.28    0.19 
   8   6   8    0.38    0.19 
  10   6  -9   -0.04    0.24 
  10   6  -9    0.04    0.18 
   8   6  -9    0.99    0.30 
   8   6  -9    1.12    0.27 
   6   6  -9    0.25    0.24 
   4   6  -9    1.13    0.31 
   2   6  -9    0.69    0.28 
   0   6  -9    0.33    0.26 
  -2   6  -9    0.01    0.24 
  -4   6  -9    0.28    0.22 
  -6   6  -9   -0.34    0.17 
  17   5  -9    0.92    0.28 
  15   5  -9    0.54    0.25 
  13   5  -9    0.80    0.25 
  11   5  -9    1.49    0.30 
  11   5  -9    1.04    0.28 
   9   5  -9    1.42    0.31 
   9   5  -9    1.58    0.30 
   7   5  -9    0.30    0.23 
   5   5  -9    0.34    0.22 
   3   5  -9    0.25    0.22 
   1   5  -9    0.62    0.24 
  -1   5  -9    0.66    0.25 
  -3   5  -9    1.05    0.26 
  -5   5  -9    3.41    0.41 
  -7   5  -9    1.00    0.28 
  -9   5  -9    0.89    0.28 
 -11   5  -9    1.54    0.33 
  20   4  -9    0.81    0.32 
  18   4  -9    0.83    0.28 
  16   4  -9    0.34    0.22 
  14   4  -9    0.06    0.19 
  12   4  -9    0.16    0.21 
  12   4  -9    0.14    0.19 
  10   4  -9    1.14    0.27 
  10   4  -9    0.89    0.25 
   8   4  -9    1.96    0.29 
   8   4  -9    1.52    0.28 
   6   4  -9    3.62    0.36 
   6   4  -9    3.47    0.36 
   4   4  -9    5.31    0.45 
   2   4  -9    6.06    0.46 
   0   4  -9    7.38    0.54 
  -2   4  -9    3.56    0.40 
  -4   4  -9    0.91    0.24 
  -6   4  -9    0.75    0.24 
  -8   4  -9    0.89    0.27 
 -10   4  -9    0.74    0.26 
 -12   4  -9    1.73    0.33 
 -14   4  -9    2.29    0.36 
 -16   4  -9    1.38    0.33 
  23   3  -9    0.34    0.29 
  21   3  -9    0.45    0.28 
  19   3  -9    1.39    0.34 
  17   3  -9    2.37    0.39 
  15   3  -9    3.91    0.44 
  13   3  -9    4.08    0.42 
  13   3  -9    3.59    0.36 
  11   3  -9    8.67    0.55 
  11   3  -9    8.41    0.56 
   9   3  -9    2.01    0.29 
   9   3  -9    2.28    0.30 
   7   3  -9    1.26    0.25 
   7   3  -9    1.16    0.23 
   5   3  -9    1.37    0.23 
   5   3  -9    1.09    0.25 
   3   3  -9    0.54    0.22 
   1   3  -9    0.81    0.23 
  -1   3  -9    7.49    0.53 
  -3   3  -9   13.81    0.75 
  -5   3  -9    8.02    0.56 
  -7   3  -9   10.67    0.66 
  -9   3  -9    6.22    0.51 
 -11   3  -9    2.90    0.38 
 -13   3  -9    2.38    0.36 
 -15   3  -9    0.98    0.29 
 -17   3  -9    0.69    0.25 
  24   2  -9    0.67    0.30 
  22   2  -9    1.37    0.37 
  20   2  -9    1.41    0.36 
  18   2  -9    2.03    0.38 
  16   2  -9    0.87    0.28 
  14   2  -9    0.29    0.22 
  14   2  -9    0.21    0.17 
  12   2  -9    0.38    0.21 
  12   2  -9    0.36    0.19 
  10   2  -9    3.13    0.33 
  10   2  -9    3.28    0.35 
   8   2  -9    6.93    0.48 
   8   2  -9    7.52    0.50 
   6   2  -9   10.95    0.61 
   6   2  -9    9.81    0.57 
   4   2  -9   26.12    1.12 
   4   2  -9   21.87    1.06 
   2   2  -9   22.76    1.10 
   2   2  -9   24.54    1.06 
   0   2  -9   19.35    0.96 
  -2   2  -9    3.41    0.38 
  -4   2  -9    3.93    0.41 
  -6   2  -9    0.20    0.19 
  -8   2  -9    1.18    0.28 
 -10   2  -9    4.96    0.45 
 -10   2  -9    4.66    0.34 
 -12   2  -9    6.26    0.51 
 -12   2  -9    5.52    0.39 
 -14   2  -9    5.02    0.47 
 -14   2  -9    4.90    0.37 
 -16   2  -9    3.58    0.41 
 -16   2  -9    3.85    0.36 
 -18   2  -9    2.31    0.33 
 -20   2  -9    3.03    0.38 
  25   1  -9    0.17    0.26 
  23   1  -9   -0.10    0.25 
  21   1  -9    0.17    0.27 
  19   1  -9    0.57    0.28 
  17   1  -9    3.17    0.44 
  15   1  -9   14.63    0.88 
  15   1  -9   14.92    0.74 
  13   1  -9    8.41    0.51 
  13   1  -9    8.21    0.59 
  11   1  -9   23.81    1.06 
  11   1  -9   22.76    1.14 
   9   1  -9   11.77    0.62 
   9   1  -9   11.42    0.66 
  -9  -1   9   10.51    0.47 
   7   1  -9    6.49    0.43 
   7   1  -9    5.86    0.44 
  -7  -1   9    6.07    0.29 
   5   1  -9    1.33    0.24 
  -5  -1   9    1.41    0.13 
   3   1  -9    1.29    0.26 
   3   1  -9    1.43    0.19 
  -3  -1   9    1.16    0.12 
   1   1  -9   11.74    0.57 
   1   1  -9   11.17    0.66 
  -1  -1   9   11.93    0.50 
  -1   1  -9   13.20    0.76 
   1  -1   9   14.85    0.59 
  -3   1  -9   12.58    0.57 
  -3   1  -9   12.23    0.71 
  -5   1  -9   24.36    1.13 
  -5   1  -9   23.24    0.97 
  -7   1  -9   20.64    0.90 
  -7   1  -9   21.87    1.05 
  -9   1  -9   13.25    0.65 
  -9   1  -9   13.85    0.76 
 -11   1  -9    6.64    0.42 
 -11   1  -9    7.51    0.52 
 -13   1  -9    2.19    0.27 
 -13   1  -9    2.08    0.32 
 -15   1  -9    0.39    0.16 
 -15   1  -9    0.87    0.24 
 -17   1  -9    0.43    0.19 
 -19   1  -9   -0.04    0.16 
 -21   1  -9    1.73    0.32 
  26   0  -9    0.30    0.26 
  24   0  -9    4.15    0.57 
 -24   0   9    4.48    0.40 
  22   0  -9    2.93    0.48 
 -22   0   9    2.21    0.28 
  20   0  -9    2.01    0.41 
 -20   0   9    1.21    0.21 
  18   0  -9    1.58    0.37 
 -18   0   9    1.46    0.21 
  16   0  -9    1.85    0.37 
 -16   0   9    1.77    0.21 
  14   0  -9    2.74    0.30 
  14   0  -9    2.43    0.38 
 -14   0   9    2.55    0.24 
  12   0  -9    7.89    0.56 
  12   0  -9    7.31    0.47 
 -12   0   9    6.56    0.37 
  10   0  -9   10.94    0.59 
  10   0  -9   10.10    0.64 
 -10   0   9   10.10    0.48 
   8   0  -9   17.98    0.88 
   8   0  -9   15.68    0.82 
  -8   0   9   17.44    0.71 
   6   0  -9   18.86    0.92 
   6   0  -9   18.42    0.90 
  -6   0   9   19.09    0.76 
   4   0  -9   28.25    1.26 
   4   0  -9   28.32    1.27 
  -4   0   9   29.45    1.11 
   2   0  -9   27.24    1.17 
   2   0  -9   27.66    1.23 
  -2   0   9   27.28    1.06 
   0   0  -9    9.17    0.55 
   0   0   9    8.31    0.41 
  -2   0  -9   30.20    1.22 
  -2   0  -9   30.95    1.35 
  -4   0  -9   16.37    0.72 
  -4   0  -9   15.23    0.81 
  -6   0  -9    0.50    0.19 
  -6   0  -9    0.50    0.14 
  -8   0  -9    8.29    0.54 
  -8   0  -9    8.14    0.47 
 -10   0  -9    2.42    0.32 
 -10   0  -9    2.93    0.29 
 -12   0  -9   11.07    0.61 
 -12   0  -9   11.71    0.67 
 -14   0  -9    6.70    0.47 
 -14   0  -9    9.26    0.55 
 -16   0  -9    5.96    0.48 
 -16   0  -9    6.51    0.47 
 -18   0  -9    4.55    0.45 
 -20   0  -9    1.89    0.34 
  25  -1  -9    0.51    0.30 
 -25   1   9    0.40    0.18 
  23  -1  -9    0.20    0.27 
 -23   1   9    0.32    0.18 
  21  -1  -9    0.19    0.27 
 -21   1   9    0.37    0.16 
  19  -1  -9    0.49    0.28 
 -19   1   9    0.88    0.19 
  17  -1  -9    3.23    0.46 
 -17   1   9    2.38    0.27 
  15  -1  -9   13.85    0.75 
  15  -1  -9   13.56    0.87 
 -15   1   9   14.72    0.67 
  13  -1  -9   10.15    0.67 
  13  -1  -9    9.46    0.57 
 -13   1   9    8.21    0.46 
  11  -1  -9   23.56    1.17 
  11  -1  -9   22.54    1.07 
 -11   1   9   23.07    0.95 
   9  -1  -9    9.81    0.63 
   9  -1  -9   10.93    0.62 
  -9   1   9   11.04    0.51 
   7  -1  -9    6.38    0.45 
   7  -1  -9    5.75    0.41 
  -7   1   9    5.69    0.33 
   5  -1  -9    1.39    0.19 
   5  -1  -9    1.14    0.22 
  -5   1   9    0.81    0.14 
   3  -1  -9    0.99    0.22 
  -3   1   9    0.98    0.14 
   1  -1  -9   11.26    0.65 
  -1   1   9   11.04    0.52 
  -1  -1  -9   15.60    0.80 
   1   1   9   14.41    0.65 
  -3  -1  -9   10.93    0.64 
  -3  -1  -9   10.89    0.56 
  -5  -1  -9   23.41    1.02 
  -5  -1  -9   24.31    1.13 
  -7  -1  -9   19.34    0.97 
  -7  -1  -9   19.55    0.88 
  -9  -1  -9   13.99    0.71 
  -9  -1  -9   14.22    0.77 
 -11  -1  -9    7.32    0.47 
 -11  -1  -9    7.85    0.53 
 -13  -1  -9    1.99    0.29 
 -13  -1  -9    1.72    0.27 
 -15  -1  -9    0.29    0.18 
 -15  -1  -9    0.47    0.21 
 -17  -1  -9    0.18    0.17 
 -19  -1  -9   -0.19    0.18 
 -21  -1  -9    1.28    0.32 
 -24   2   9    0.46    0.19 
 -22   2   9    1.26    0.24 
 -20   2   9    0.97    0.20 
 -18   2   9    2.56    0.30 
 -16   2   9    0.90    0.19 
 -14   2   9    0.18    0.13 
 -12   2   9    0.32    0.12 
  10  -2  -9    3.58    0.39 
 -10   2   9    3.77    0.28 
   8  -2  -9    6.99    0.50 
  -8   2   9    6.54    0.38 
   6  -2  -9    9.25    0.59 
  -6   2   9    9.29    0.47 
   4  -2  -9   26.06    1.21 
  -4   2   9   24.62    1.03 
   2  -2  -9   22.70    1.13 
  -2   2   9   23.37    0.96 
   0  -2  -9   20.34    1.02 
   0   2   9   19.82    0.85 
  -2  -2  -9    3.78    0.40 
   2   2   9    3.38    0.28 
  -4  -2  -9    3.26    0.32 
  -4  -2  -9    2.89    0.37 
   4   2   9    3.61    0.29 
  -6  -2  -9    0.34    0.19 
  -6  -2  -9    0.49    0.16 
  -8  -2  -9    2.12    0.28 
  -8  -2  -9    2.12    0.32 
 -10  -2  -9    4.58    0.40 
 -10  -2  -9    5.44    0.47 
 -12  -2  -9    4.88    0.43 
 -12  -2  -9    5.09    0.46 
 -14  -2  -9    5.10    0.47 
 -14  -2  -9    6.57    0.48 
 -16  -2  -9    3.90    0.43 
 -18  -2  -9    2.10    0.35 
 -20  -2  -9    3.44    0.45 
 -23   3   9    0.28    0.17 
 -21   3   9    0.40    0.18 
 -19   3   9    0.88    0.20 
 -17   3   9    2.15    0.27 
 -15   3   9    3.34    0.33 
 -13   3   9    3.16    0.30 
 -11   3   9    8.02    0.46 
  -9   3   9    2.15    0.23 
  -7   3   9    1.44    0.21 
  -5   3   9    1.24    0.19 
  -3   3   9    0.47    0.14 
  -1   3   9    0.96    0.17 
  -1  -3  -9    7.04    0.60 
   1   3   9    7.96    0.45 
  -3  -3  -9   16.27    0.88 
   3   3   9   13.53    0.69 
  -5  -3  -9    7.83    0.58 
   5   3   9    6.82    0.43 
  -7  -3  -9   11.21    0.65 
  -7  -3  -9   12.05    0.75 
  -9  -3  -9    6.65    0.49 
 -11  -3  -9    2.53    0.34 
 -13  -3  -9    2.91    0.38 
 -15  -3  -9    0.63    0.23 
 -17  -3  -9    0.60    0.25 
 -20   4   9    0.77    0.20 
 -18   4   9    0.56    0.18 
 -16   4   9    0.09    0.14 
 -14   4   9   -0.03    0.12 
 -12   4   9   -0.01    0.10 
 -10   4   9    0.80    0.18 
  -8   4   9    1.62    0.23 
  -6   4   9    2.84    0.29 
  -4   4   9    5.51    0.38 
  -2   4   9    6.97    0.43 
   0   4   9    7.44    0.45 
   2   4   9    3.36    0.32 
   4   4   9    0.67    0.17 
   6   4   9    0.85    0.20 
   8   4   9    0.57    0.18 
 -10  -4  -9    0.61    0.19 
 -12  -4  -9    1.69    0.29 
 -14  -4  -9    2.17    0.34 
 -16  -4  -9    1.42    0.27 
 -17   5   9    0.83    0.19 
 -15   5   9    0.30    0.19 
 -13   5   9    0.82    0.21 
 -11   5   9    1.10    0.24 
  -9   5   9    1.44    0.25 
  -7   5   9    0.06    0.15 
  -5   5   9    0.27    0.17 
  -3   5   9    0.15    0.16 
  -1   5   9    0.86    0.20 
   1   5   9    0.81    0.20 
   3   5   9    1.15    0.23 
   5   5   9    3.31    0.35 
   7   5   9    0.70    0.21 
   9   5   9    0.59    0.20 
  11   5   9    0.89    0.21 
 -10   6   9    0.03    0.16 
  -8   6   9    1.03    0.25 
  -6   6   9   -0.04    0.16 
  -4   6   9    1.39    0.27 
  -2   6   9    0.42    0.21 
   0   6   9    0.80    0.23 
   2   6   9    0.05    0.18 
   4   6   9    0.81    0.24 
   6   6   9    0.04    0.18 
   4   6 -10    0.25    0.27 
   2   6 -10    0.36    0.29 
   0   6 -10   -0.26    0.24 
  15   5 -10    0.47    0.23 
  13   5 -10    0.49    0.23 
  11   5 -10    0.13    0.17 
  11   5 -10    0.31    0.28 
   9   5 -10   -0.01    0.18 
   9   5 -10    0.00    0.23 
   7   5 -10    0.00    0.22 
   7   5 -10    0.01    0.17 
   5   5 -10    0.34    0.25 
   3   5 -10    0.90    0.28 
   1   5 -10    1.48    0.34 
  -1   5 -10    0.95    0.32 
  -3   5 -10    0.95    0.32 
  -5   5 -10    0.91    0.28 
  -7   5 -10    0.55    0.25 
  -9   5 -10    0.83    0.27 
  18   4 -10   -0.02    0.21 
  16   4 -10    0.02    0.21 
  14   4 -10   -0.26    0.16 
  12   4 -10    0.85    0.27 
  12   4 -10    1.05    0.26 
  10   4 -10    1.78    0.31 
  10   4 -10    1.38    0.28 
   8   4 -10    3.66    0.40 
   8   4 -10    3.14    0.38 
   6   4 -10    3.67    0.41 
   6   4 -10    3.82    0.38 
   4   4 -10    1.64    0.32 
   2   4 -10    0.78    0.28 
   0   4 -10    1.41    0.32 
  -2   4 -10   -0.01    0.20 
  -4   4 -10    0.60    0.24 
  -6   4 -10    1.72    0.34 
  -8   4 -10    2.38    0.38 
 -10   4 -10    1.92    0.35 
 -12   4 -10    1.31    0.31 
 -14   4 -10    2.37    0.39 
  21   3 -10    1.22    0.35 
  19   3 -10    0.67    0.30 
  17   3 -10    1.19    0.31 
  15   3 -10    1.00    0.28 
  13   3 -10    0.98    0.27 
  13   3 -10    1.34    0.28 
  11   3 -10    0.61    0.23 
  11   3 -10    0.77    0.23 
   9   3 -10    0.51    0.20 
   9   3 -10    0.31    0.21 
   7   3 -10    0.25    0.20 
   7   3 -10    0.16    0.17 
   5   3 -10    2.04    0.32 
   5   3 -10    1.96    0.27 
   3   3 -10    3.24    0.37 
   3   3 -10    3.50    0.33 
   1   3 -10    3.51    0.40 
  -1   3 -10   12.84    0.75 
  -3   3 -10    3.51    0.41 
  -5   3 -10    5.38    0.48 
  -7   3 -10    4.40    0.45 
  -9   3 -10    0.77    0.26 
 -11   3 -10    0.34    0.24 
 -13   3 -10    0.36    0.24 
 -15   3 -10    2.11    0.38 
  22   2 -10    0.62    0.30 
  20   2 -10    0.92    0.32 
  18   2 -10    0.33    0.26 
  16   2 -10    0.30    0.24 
  14   2 -10    2.00    0.35 
  14   2 -10    1.95    0.29 
  12   2 -10    4.76    0.45 
  12   2 -10    4.29    0.39 
  10   2 -10    4.21    0.39 
  10   2 -10    3.51    0.37 
   8   2 -10   14.33    0.76 
   8   2 -10   12.95    0.73 
   6   2 -10   12.17    0.65 
   6   2 -10   10.91    0.67 
   4   2 -10    6.50    0.50 
   4   2 -10    7.43    0.46 
   2   2 -10    1.15    0.17 
   2   2 -10    1.73    0.31 
   0   2 -10    0.63    0.25 
  -2   2 -10    2.60    0.35 
  -4   2 -10    0.72    0.25 
  -6   2 -10    2.47    0.36 
  -8   2 -10    7.79    0.57 
 -10   2 -10    5.20    0.49 
 -12   2 -10    4.72    0.48 
 -14   2 -10    3.44    0.43 
 -16   2 -10    3.07    0.42 
  23   1 -10    1.30    0.39 
  21   1 -10    0.76    0.32 
  19   1 -10    2.25    0.41 
  17   1 -10    4.31    0.51 
  15   1 -10    4.50    0.50 
  15   1 -10    4.07    0.37 
  13   1 -10    2.93    0.40 
  13   1 -10    2.75    0.31 
  11   1 -10    1.57    0.27 
  11   1 -10    1.65    0.31 
   9   1 -10    2.28    0.32 
   9   1 -10    1.82    0.27 
   7   1 -10    2.21    0.29 
   7   1 -10    2.29    0.31 
   5   1 -10    2.85    0.29 
   5   1 -10    2.58    0.33 
   3   1 -10    7.12    0.51 
   1   1 -10   12.49    0.75 
  -1  -1  10   14.38    0.58 
  -1   1 -10   17.71    0.93 
   1  -1  10   18.52    0.75 
  -3   1 -10   14.84    0.66 
  -3   1 -10   13.45    0.78 
  -5   1 -10   12.15    0.61 
  -5   1 -10   14.25    0.77 
  -7   1 -10    6.05    0.50 
  -7   1 -10    5.42    0.37 
  -9   1 -10    0.85    0.25 
  -9   1 -10    0.76    0.17 
 -11   1 -10    0.84    0.25 
 -11   1 -10    0.39    0.15 
 -13   1 -10    0.85    0.19 
 -13   1 -10    0.77    0.24 
 -15   1 -10    0.43    0.17 
 -15   1 -10    1.23    0.28 
 -17   1 -10    1.22    0.27 
 -19   1 -10    1.87    0.33 
  24   0 -10    1.05    0.36 
  22   0 -10    0.41    0.32 
  20   0 -10    0.03    0.24 
  18   0 -10    0.45    0.27 
 -18   0  10    0.34    0.15 
  16   0 -10    0.11    0.24 
 -16   0  10   -0.06    0.10 
  14   0 -10    1.75    0.28 
  14   0 -10    1.53    0.33 
 -14   0  10    1.69    0.21 
  12   0 -10    8.63    0.61 
  12   0 -10    8.42    0.54 
 -12   0  10    8.97    0.45 
  10   0 -10   17.11    0.90 
  10   0 -10   15.67    0.83 
 -10   0  10   16.46    0.71 
   8   0 -10    9.20    0.56 
  -8   0  10    9.15    0.45 
   6   0 -10    7.01    0.48 
   6   0 -10    7.74    0.47 
  -6   0  10    6.50    0.36 
   4   0 -10    9.82    0.61 
  -4   0  10   10.29    0.47 
   2   0 -10    7.50    0.51 
  -2   0  10    6.56    0.35 
   0   0 -10    8.17    0.55 
   0   0  10    7.88    0.40 
  -2   0 -10    2.15    0.32 
   2   0  10    2.60    0.22 
  -4   0 -10    6.12    0.47 
  -4   0 -10    5.09    0.36 
  -6   0 -10    4.65    0.35 
  -6   0 -10    5.19    0.46 
  -8   0 -10    9.56    0.62 
  -8   0 -10   10.38    0.55 
 -10   0 -10    5.15    0.39 
 -10   0 -10    6.95    0.50 
 -12   0 -10    9.26    0.60 
 -12   0 -10    9.03    0.55 
 -14   0 -10    3.54    0.36 
 -14   0 -10    3.41    0.39 
 -16   0 -10    2.36    0.34 
 -18   0 -10    0.63    0.24 
  23  -1 -10    0.98    0.35 
 -23   1  10    1.16    0.24 
  21  -1 -10    0.74    0.32 
 -21   1  10    0.87    0.21 
  19  -1 -10    2.10    0.43 
 -19   1  10    2.08    0.27 
  17  -1 -10    4.68    0.55 
 -17   1  10    3.94    0.35 
  15  -1 -10    5.19    0.43 
  15  -1 -10    4.22    0.50 
 -15   1  10    4.54    0.33 
  13  -1 -10    3.45    0.43 
  13  -1 -10    3.09    0.35 
 -13   1  10    2.87    0.27 
  11  -1 -10    1.99    0.33 
  11  -1 -10    1.38    0.27 
 -11   1  10    1.58    0.20 
   9  -1 -10    1.08    0.20 
   9  -1 -10    2.04    0.30 
  -9   1  10    2.18    0.21 
   7  -1 -10    2.80    0.35 
  -7   1  10    2.17    0.22 
   5  -1 -10    2.53    0.33 
  -5   1  10    2.60    0.23 
   3  -1 -10    6.91    0.51 
  -3   1  10    7.68    0.40 
   1  -1 -10   14.10    0.78 
  -1   1  10   13.27    0.62 
  -1  -1 -10   18.01    0.94 
   1   1  10   18.05    0.78 
  -3  -1 -10   13.77    0.79 
   3   1  10   15.10    0.67 
  -5  -1 -10   14.21    0.78 
  -5  -1 -10   12.67    0.67 
  -7  -1 -10    5.74    0.40 
  -7  -1 -10    6.28    0.49 
  -9  -1 -10    0.44    0.16 
  -9  -1 -10    0.61    0.23 
 -11  -1 -10    0.46    0.20 
 -11  -1 -10    0.36    0.16 
 -13  -1 -10    0.46    0.18 
 -13  -1 -10    0.77    0.23 
 -15  -1 -10    0.45    0.21 
 -15  -1 -10    0.50    0.22 
 -17  -1 -10    1.66    0.31 
 -19  -1 -10    2.01    0.34 
 -22   2  10    0.88    0.23 
 -20   2  10    1.00    0.21 
 -18   2  10   -0.08    0.14 
 -16   2  10   -0.06    0.11 
 -14   2  10    1.63    0.23 
 -12   2  10    4.13    0.30 
  10  -2 -10    3.81    0.42 
 -10   2  10    4.04    0.29 
   8  -2 -10   14.24    0.79 
  -8   2  10   12.50    0.61 
   6  -2 -10   12.19    0.73 
  -6   2  10   12.35    0.60 
   4  -2 -10    6.54    0.55 
  -4   2  10    6.88    0.39 
   2  -2 -10    1.57    0.31 
  -2   2  10    2.27    0.24 
   0  -2 -10    0.63    0.23 
   0   2  10    0.48    0.14 
  -2  -2 -10    2.66    0.39 
   2   2  10    2.85    0.27 
  -4  -2 -10    1.14    0.27 
   4   2  10    0.79    0.18 
  -6  -2 -10    2.03    0.28 
  -6  -2 -10    2.31    0.35 
  -8  -2 -10    8.36    0.59 
  -8  -2 -10    7.48    0.51 
 -10  -2 -10    4.67    0.43 
 -10  -2 -10    5.90    0.52 
 -12  -2 -10    3.46    0.42 
 -12  -2 -10    3.48    0.38 
 -14  -2 -10    3.46    0.41 
 -14  -2 -10    3.05    0.39 
 -16  -2 -10    2.49    0.37 
 -18  -2 -10    1.04    0.31 
 -21   3  10    1.07    0.20 
 -19   3  10    0.29    0.16 
 -17   3  10    1.47    0.25 
 -15   3  10    1.13    0.21 
 -13   3  10    0.85    0.17 
 -11   3  10    0.54    0.15 
  -9   3  10    0.47    0.14 
  -7   3  10    0.10    0.12 
  -5   3  10    1.73    0.23 
  -3   3  10    2.68    0.28 
   1  -3 -10    4.01    0.48 
  -1   3  10    3.59    0.32 
  -1  -3 -10   13.64    0.85 
   1   3  10   13.58    0.67 
  -3  -3 -10    4.83    0.52 
   3   3  10    4.20    0.35 
  -5  -3 -10    5.17    0.55 
   5   3  10    5.92    0.40 
  -7  -3 -10    5.22    0.54 
   7   3  10    4.08    0.36 
  -9  -3 -10    0.71    0.22 
  -9  -3 -10    0.43    0.25 
 -11  -3 -10    0.33    0.22 
 -13  -3 -10    0.13    0.20 
 -15  -3 -10    1.96    0.35 
 -18   4  10   -0.19    0.11 
 -16   4  10   -0.02    0.13 
 -14   4  10    0.14    0.15 
 -12   4  10    0.65    0.19 
 -10   4  10    1.93    0.26 
  -8   4  10    2.60    0.29 
  -6   4  10    3.73    0.34 
  -4   4  10    1.80    0.26 
  -2   4  10    0.67    0.18 
   0   4  10    0.84    0.20 
   2   4  10    0.12    0.14 
   4   4  10    1.04    0.21 
   6   4  10    1.30    0.24 
   8   4  10    2.05    0.28 
  10   4  10    1.68    0.26 
 -12  -4 -10    1.53    0.33 
 -14  -4 -10    1.18    0.31 
 -15   5  10    0.24    0.15 
 -13   5  10    0.46    0.17 
 -11   5  10    0.16    0.13 
  -9   5  10    0.18    0.14 
  -7   5  10    0.11    0.14 
  -5   5  10    0.56    0.19 
  -3   5  10    0.62    0.20 
  -1   5  10    1.56    0.28 
   1   5  10    1.66    0.27 
   3   5  10    1.15    0.26 
   5   5  10    0.37    0.19 
   7   5  10    0.46    0.19 
   9   5  10    0.90    0.22 
  -4   6  10    0.28    0.20 
  -2   6  10    0.16    0.18 
   0   6  10   -0.12    0.17 
  11   5 -11    0.04    0.18 
  11   5 -11   -0.03    0.26 
   9   5 -11    0.40    0.22 
   9   5 -11    0.27    0.29 
   7   5 -11    0.38    0.21 
   7   5 -11    0.25    0.26 
   5   5 -11    1.12    0.26 
   5   5 -11    1.60    0.36 
   3   5 -11    0.44    0.31 
   1   5 -11    1.07    0.34 
  -1   5 -11    0.10    0.28 
  -3   5 -11    0.70    0.32 
  -5   5 -11    0.11    0.25 
  16   4 -11    0.37    0.25 
  14   4 -11    0.43    0.25 
  12   4 -11    2.00    0.36 
  12   4 -11    1.58    0.32 
  10   4 -11    0.82    0.30 
  10   4 -11    0.72    0.25 
   8   4 -11    0.66    0.26 
   8   4 -11    0.38    0.22 
   6   4 -11    0.20    0.19 
   6   4 -11    0.06    0.24 
   4   4 -11   -0.17    0.22 
   4   4 -11   -0.03    0.16 
   2   4 -11    0.12    0.25 
   0   4 -11   -0.11    0.23 
  -2   4 -11    1.13    0.34 
  -4   4 -11    1.65    0.34 
  -6   4 -11    1.16    0.31 
  -8   4 -11    1.63    0.35 
 -10   4 -11    1.04    0.30 
  19   3 -11    0.54    0.28 
  17   3 -11    0.64    0.29 
  15   3 -11    0.44    0.25 
  13   3 -11    0.15    0.23 
  13   3 -11    0.43    0.24 
  11   3 -11    0.76    0.28 
  11   3 -11    0.43    0.22 
   9   3 -11    0.58    0.25 
   9   3 -11    0.56    0.23 
   7   3 -11    2.04    0.30 
   7   3 -11    1.66    0.32 
   5   3 -11    3.65    0.36 
   5   3 -11    3.71    0.42 
   3   3 -11    4.01    0.36 
   3   3 -11    4.00    0.45 
   1   3 -11    4.94    0.50 
  -1   3 -11    1.87    0.36 
  -3   3 -11    2.03    0.37 
  -5   3 -11    1.25    0.32 
  -7   3 -11    0.25    0.25 
  -9   3 -11    0.56    0.27 
 -11   3 -11    1.05    0.31 
 -13   3 -11    1.21    0.31 
  22   2 -11    0.06    0.25 
  20   2 -11    0.30    0.28 
  18   2 -11    0.76    0.31 
  16   2 -11    1.20    0.33 
  14   2 -11    2.86    0.35 
  14   2 -11    2.88    0.42 
  12   2 -11    2.94    0.40 
  12   2 -11    3.64    0.38 
  10   2 -11    2.91    0.37 
  10   2 -11    2.87    0.38 
   8   2 -11    3.80    0.41 
   8   2 -11    3.83    0.39 
   6   2 -11    0.55    0.20 
   6   2 -11    0.53    0.24 
   4   2 -11    0.33    0.23 
   2   2 -11    0.42    0.24 
   0   2 -11    1.82    0.35 
  -2   2 -11    1.18    0.28 
  -4   2 -11    5.11    0.50 
  -6   2 -11    5.87    0.55 
  -8   2 -11    5.10    0.51 
 -10   2 -11    3.10    0.42 
 -12   2 -11    1.82    0.34 
 -14   2 -11    1.24    0.29 
 -16   2 -11    0.69    0.26 
  23   1 -11    0.89    0.32 
  21   1 -11    1.24    0.38 
  19   1 -11    2.12    0.41 
  17   1 -11    0.49    0.27 
  15   1 -11    0.79    0.29 
  13   1 -11    0.69    0.28 
  13   1 -11    0.39    0.20 
  11   1 -11    2.30    0.36 
  11   1 -11    1.38    0.27 
   9   1 -11    0.55    0.22 
   9   1 -11    0.07    0.17 
   7   1 -11    5.37    0.45 
   5   1 -11    9.33    0.61 
   3   1 -11    9.50    0.62 
   1   1 -11    7.44    0.56 
  -1   1 -11    7.03    0.54 
  -3   1 -11    2.66    0.38 
  -5   1 -11    0.25    0.19 
  -7   1 -11    0.31    0.22 
  -9   1 -11    0.66    0.24 
 -11   1 -11    1.68    0.27 
 -11   1 -11    1.58    0.31 
 -13   1 -11    1.24    0.26 
 -13   1 -11    1.89    0.33 
 -15   1 -11    2.69    0.38 
 -15   1 -11    2.35    0.34 
 -17   1 -11    1.88    0.32 
  22   0 -11    0.33    0.32 
  20   0 -11    0.50    0.29 
  18   0 -11    0.77    0.31 
  16   0 -11    4.00    0.51 
  14   0 -11    2.38    0.34 
  14   0 -11    2.50    0.40 
  12   0 -11    8.55    0.57 
  12   0 -11    9.50    0.66 
  10   0 -11    0.42    0.21 
  10   0 -11    0.26    0.21 
 -10   0  11    0.27    0.12 
   8   0 -11    5.52    0.45 
  -8   0  11    5.00    0.31 
   6   0 -11    3.21    0.37 
  -6   0  11    3.21    0.24 
   4   0 -11    0.58    0.22 
  -4   0  11    0.77    0.14 
   2   0 -11    0.38    0.20 
  -2   0  11    0.15    0.11 
   0   0 -11    2.18    0.33 
   0   0  11    1.98    0.21 
  -2   0 -11    8.73    0.61 
   2   0  11   10.48    0.50 
  -4   0 -11    4.81    0.47 
  -4   0 -11    4.93    0.36 
   4   0  11    5.26    0.33 
  -6   0 -11    6.54    0.44 
  -6   0 -11    7.08    0.53 
  -8   0 -11    6.13    0.42 
  -8   0 -11    6.33    0.53 
 -10   0 -11    4.45    0.40 
 -10   0 -11    5.63    0.49 
 -12   0 -11    2.26    0.35 
 -12   0 -11    1.90    0.29 
 -14   0 -11    0.34    0.21 
 -14   0 -11    0.43    0.21 
 -16   0 -11   -0.15    0.17 
  23  -1 -11    0.52    0.28 
  21  -1 -11    1.48    0.40 
 -21   1  11    1.15    0.24 
  19  -1 -11    1.20    0.35 
 -19   1  11    1.48    0.24 
  17  -1 -11   -0.07    0.26 
 -17   1  11    0.63    0.19 
  15  -1 -11    0.94    0.27 
  15  -1 -11    1.03    0.32 
 -15   1  11    0.84    0.18 
  13  -1 -11    0.95    0.26 
  13  -1 -11    0.61    0.27 
 -13   1  11    0.08    0.13 
  11  -1 -11    1.99    0.33 
 -11   1  11    1.95    0.22 
   9  -1 -11    0.39    0.20 
  -9   1  11    0.19    0.12 
   7  -1 -11    5.94    0.50 
  -7   1  11    5.14    0.33 
   5  -1 -11   10.97    0.66 
  -5   1  11    9.29    0.49 
   3  -1 -11    9.00    0.61 
  -3   1  11    9.18    0.47 
   1  -1 -11    7.79    0.57 
  -1   1  11    7.35    0.42 
  -1  -1 -11    9.01    0.61 
   1   1  11    8.66    0.47 
  -3  -1 -11    2.40    0.37 
   3   1  11    2.97    0.27 
  -5  -1 -11   -0.15    0.17 
  -5  -1 -11   -0.05    0.12 
  -7  -1 -11    0.42    0.21 
  -7  -1 -11    0.32    0.16 
  -9  -1 -11    0.36    0.18 
  -9  -1 -11    0.51    0.22 
 -11  -1 -11    1.62    0.28 
 -11  -1 -11    1.42    0.30 
 -13  -1 -11    1.87    0.34 
 -13  -1 -11    1.33    0.28 
 -15  -1 -11    2.76    0.38 
 -15  -1 -11    2.80    0.38 
 -17  -1 -11    2.13    0.36 
 -20   2  11    0.14    0.17 
 -18   2  11    0.72    0.20 
 -16   2  11    1.17    0.22 
 -14   2  11    2.55    0.29 
  12  -2 -11    2.84    0.40 
 -12   2  11    2.94    0.29 
  10  -2 -11    2.43    0.38 
 -10   2  11    2.40    0.26 
   8  -2 -11    3.94    0.45 
  -8   2  11    3.68    0.31 
   6  -2 -11    0.60    0.25 
  -6   2  11    0.63    0.16 
   4  -2 -11    0.04    0.22 
  -4   2  11    0.28    0.13 
   2  -2 -11    0.49    0.25 
  -2   2  11    0.27    0.13 
   0  -2 -11    2.20    0.38 
   0   2  11    2.14    0.25 
  -2  -2 -11    1.03    0.29 
   2   2  11    1.09    0.19 
  -4  -2 -11    5.22    0.54 
   4   2  11    6.28    0.41 
  -6  -2 -11    7.59    0.57 
   6   2  11    6.25    0.43 
  -8  -2 -11    5.13    0.46 
  -8  -2 -11    4.81    0.52 
 -10  -2 -11    1.95    0.31 
 -10  -2 -11    2.81    0.41 
 -12  -2 -11    1.54    0.31 
 -12  -2 -11    2.16    0.37 
 -14  -2 -11    0.99    0.29 
 -14  -2 -11    1.10    0.29 
 -16  -2 -11    0.37    0.23 
 -19   3  11    0.44    0.17 
 -17   3  11    0.57    0.18 
 -15   3  11    0.07    0.14 
 -13   3  11    0.29    0.13 
 -11   3  11    0.39    0.15 
  -9   3  11    0.59    0.17 
  -7   3  11    1.75    0.24 
  -5   3  11    3.38    0.32 
   3  -3 -11    3.06    0.47 
  -3   3  11    3.36    0.32 
   1  -3 -11    4.81    0.56 
  -1   3  11    5.60    0.39 
  -1  -3 -11    2.05    0.37 
   1   3  11    2.24    0.28 
  -3  -3 -11    1.83    0.39 
   3   3  11    1.86    0.26 
  -5  -3 -11    1.00    0.31 
   5   3  11    0.87    0.22 
  -7  -3 -11    0.90    0.30 
   7   3  11    0.67    0.18 
  -9  -3 -11    0.52    0.22 
  -9  -3 -11    0.49    0.27 
 -11  -3 -11    1.17    0.29 
 -13  -3 -11    1.14    0.30 
 -16   4  11    0.11    0.14 
 -14   4  11    0.28    0.15 
 -12   4  11    1.87    0.26 
 -10   4  11    0.87    0.20 
  -8   4  11    0.44    0.17 
  -6   4  11    0.07    0.13 
  -4   4  11    0.02    0.13 
  -2   4  11    0.39    0.16 
   0   4  11    0.11    0.13 
   2   4  11    1.41    0.24 
   4   4  11    1.45    0.25 
   6   4  11    1.20    0.23 
   8   4  11    1.37    0.25 
  10   4  11    1.38    0.25 
 -11   5  11    0.13    0.14 
  -9   5  11    0.20    0.13 
  -7   5  11    0.27    0.15 
  -5   5  11    1.44    0.25 
  -3   5  11    0.63    0.20 
  -1   5  11    0.62    0.19 
   1   5  11    0.34    0.16 
   3   5  11    0.50    0.20 
   5   5  11   -0.01    0.17 
  12   4 -12    0.07    0.28 
  12   4 -12    0.21    0.22 
  10   4 -12   -0.21    0.18 
  10   4 -12    0.09    0.26 
   8   4 -12   -0.05    0.19 
   8   4 -12    0.24    0.27 
   6   4 -12    0.48    0.29 
   6   4 -12    0.00    0.18 
   4   4 -12   -0.12    0.24 
   2   4 -12    1.00    0.35 
   0   4 -12    1.21    0.34 
  -2   4 -12    1.56    0.39 
  -4   4 -12    1.14    0.32 
  -6   4 -12    1.14    0.31 
  17   3 -12   -0.07    0.25 
  15   3 -12    0.08    0.23 
  13   3 -12    0.20    0.25 
  13   3 -12    0.33    0.24 
  11   3 -12    0.86    0.29 
  11   3 -12    0.88    0.27 
   9   3 -12    2.27    0.38 
   9   3 -12    2.00    0.34 
   7   3 -12    1.56    0.34 
   5   3 -12    1.47    0.35 
   3   3 -12    1.29    0.33 
   1   3 -12    1.02    0.31 
  -1   3 -12    0.26    0.27 
  -3   3 -12    0.49    0.26 
  -5   3 -12    1.78    0.37 
  -7   3 -12    1.29    0.33 
  -9   3 -12    0.67    0.28 
 -11   3 -12    1.32    0.32 
  18   2 -12    1.18    0.36 
  16   2 -12    1.06    0.33 
  14   2 -12    0.73    0.26 
  14   2 -12    1.23    0.33 
  12   2 -12    0.44    0.24 
  12   2 -12    0.61    0.26 
  10   2 -12    1.09    0.28 
  10   2 -12    1.59    0.33 
   8   2 -12    0.33    0.23 
   6   2 -12    0.04    0.22 
   4   2 -12    0.62    0.27 
   2   2 -12    2.21    0.39 
   0   2 -12    3.68    0.47 
  -2   2 -12    2.01    0.36 
  -4   2 -12    6.86    0.60 
  -6   2 -12    1.47    0.33 
  -8   2 -12    1.30    0.33 
 -10   2 -12    0.72    0.26 
 -12   2 -12    0.23    0.23 
  21   1 -12    0.34    0.27 
  19   1 -12    0.18    0.27 
  17   1 -12    0.13    0.26 
  15   1 -12    0.06    0.23 
  13   1 -12    1.13    0.26 
  13   1 -12    1.26    0.32 
  11   1 -12    1.58    0.30 
   9   1 -12    3.76    0.41 
   7   1 -12    3.88    0.42 
   5   1 -12    4.70    0.45 
   3   1 -12    1.79    0.33 
   1   1 -12    1.09    0.27 
  -1   1 -12    0.09    0.20 
  -3   1 -12    0.05    0.17 
  -5   1 -12    0.44    0.24 
  -7   1 -12    1.03    0.29 
  -9   1 -12    2.09    0.36 
 -11   1 -12    3.28    0.43 
 -13   1 -12    1.36    0.30 
  20   0 -12    2.09    0.45 
  18   0 -12    1.56    0.37 
  16   0 -12    0.80    0.30 
  14   0 -12    0.69    0.27 
  12   0 -12    2.50    0.35 
  10   0 -12    0.12    0.20 
   8   0 -12    1.09    0.27 
   6   0 -12    0.07    0.18 
   4   0 -12    3.31    0.40 
   2   0 -12    3.28    0.41 
  -2   0  12    3.38    0.28 
   0   0 -12    4.40    0.47 
   0   0  12    5.06    0.33 
  -2   0 -12    4.89    0.48 
   2   0  12    5.02    0.33 
  -4   0 -12    4.20    0.47 
   4   0  12    4.46    0.32 
  -6   0 -12    3.34    0.42 
  -6   0 -12    3.22    0.34 
  -8   0 -12    1.39    0.31 
  -8   0 -12    1.57    0.27 
 -10   0 -12    0.16    0.21 
 -10   0 -12    0.38    0.19 
 -12   0 -12    0.54    0.23 
 -12   0 -12    0.10    0.18 
 -14   0 -12    0.08    0.19 
 -14   0 -12    0.00    0.17 
  21  -1 -12    1.01    0.34 
  19  -1 -12    0.19    0.25 
  17  -1 -12    0.04    0.26 
 -17   1  12   -0.06    0.14 
  15  -1 -12    0.40    0.25 
 -15   1  12    0.19    0.14 
  13  -1 -12    1.46    0.32 
 -13   1  12    1.15    0.21 
  11  -1 -12    1.77    0.33 
 -11   1  12    2.13    0.24 
   9  -1 -12    3.60    0.43 
  -9   1  12    3.54    0.30 
  -7   1  12    4.20    0.32 
   5  -1 -12    4.48    0.49 
  -5   1  12    4.16    0.31 
   3  -1 -12    2.09    0.36 
  -3   1  12    1.94    0.24 
   1  -1 -12    1.33    0.31 
  -1   1  12    1.41    0.21 
  -1  -1 -12   -0.02    0.16 
   1   1  12    0.21    0.13 
  -3  -1 -12   -0.04    0.18 
   3   1  12    0.03    0.11 
  -5  -1 -12    0.99    0.28 
   5   1  12    0.47    0.17 
  -7  -1 -12    0.84    0.27 
  -7  -1 -12    1.06    0.23 
  -9  -1 -12    2.12    0.33 
  -9  -1 -12    2.19    0.36 
 -11  -1 -12    2.44    0.35 
 -11  -1 -12    2.77    0.41 
 -13  -1 -12    1.71    0.34 
 -13  -1 -12    1.50    0.31 
 -18   2  12    0.85    0.21 
 -16   2  12    0.47    0.18 
 -14   2  12    0.66    0.19 
  12  -2 -12    0.62    0.29 
 -12   2  12    0.62    0.17 
  10  -2 -12    1.12    0.33 
 -10   2  12    1.06    0.20 
   8  -2 -12    0.46    0.28 
  -8   2  12    0.20    0.14 
   6  -2 -12   -0.23    0.21 
  -6   2  12   -0.10    0.11 
   4  -2 -12    0.46    0.27 
  -4   2  12    0.73    0.17 
   2  -2 -12    2.03    0.40 
  -2   2  12    2.38    0.28 
   0  -2 -12    3.83    0.49 
   0   2  12    2.70    0.29 
  -2  -2 -12    2.15    0.38 
   2   2  12    1.90    0.24 
  -4  -2 -12    6.33    0.60 
   4   2  12    6.20    0.43 
  -6  -2 -12    1.37    0.34 
   6   2  12    0.94    0.21 
  -8  -2 -12    1.18    0.30 
   8   2  12    1.26    0.24 
 -10  -2 -12    0.58    0.27 
 -10  -2 -12    0.73    0.26 
 -12  -2 -12   -0.01    0.19 
 -12  -2 -12    0.11    0.21 
 -17   3  12   -0.10    0.12 
 -15   3  12    0.26    0.15 
 -13   3  12    0.23    0.15 
 -11   3  12    1.12    0.21 
  -9   3  12    1.58    0.23 
  -7   3  12    1.16    0.20 
  -5   3  12    1.25    0.22 
   3  -3 -12    1.39    0.37 
  -3   3  12    1.23    0.23 
   1  -3 -12    0.85    0.32 
  -1   3  12    0.47    0.17 
  -1  -3 -12   -0.17    0.21 
   1   3  12    0.07    0.15 
  -3  -3 -12    0.59    0.30 
   3   3  12    0.36    0.17 
  -5  -3 -12    0.86    0.29 
   5   3  12    1.11    0.22 
  -7  -3 -12    1.38    0.35 
   7   3  12    1.56    0.26 
  -9  -3 -12    0.45    0.28 
   9   3  12    0.39    0.17 
 -11  -3 -12    1.19    0.31 
 -11  -3 -12    1.11    0.32 
 -12   4  12    0.15    0.14 
 -10   4  12    0.09    0.13 
  -8   4  12    0.00    0.12 
  -6   4  12    0.17    0.14 
  -4   4  12   -0.13    0.12 
  -2   4  12    0.92    0.22 
   0   4  12    1.50    0.25 
   2   4  12    1.03    0.21 
   4   4  12    1.04    0.22 
   6   4  12    0.44    0.17 
   6   4 -13    0.52    0.33 
   4   4 -13    0.93    0.35 
   2   4 -13    1.34    0.36 
   0   4 -13    0.23    0.30 
  13   3 -13    0.78    0.29 
  11   3 -13    0.75    0.31 
   9   3 -13    0.91    0.33 
   7   3 -13    0.40    0.29 
   5   3 -13    0.06    0.27 
   3   3 -13    0.16    0.30 
   1   3 -13    0.37    0.32 
  -1   3 -13    0.39    0.33 
  -3   3 -13    1.01    0.30 
  -5   3 -13    1.63    0.36 
  -7   3 -13    0.86    0.30 
  16   2 -13    0.46    0.29 
  12   2 -13    0.11    0.23 
  10   2 -13    0.13    0.25 
   8   2 -13    1.88    0.36 
   6   2 -13    0.49    0.28 
   4   2 -13    1.38    0.34 
   2   2 -13    1.95    0.39 
   0   2 -13    1.42    0.37 
  -2   2 -13    1.41    0.31 
  -4   2 -13    0.25    0.25 
  -6   2 -13    0.72    0.28 
  -8   2 -13    0.22    0.21 
 -10   2 -13    0.01    0.20 
  13   1 -13    1.26    0.31 
  11   1 -13    0.89    0.27 
   9   1 -13    2.43    0.38 
   7   1 -13    0.64    0.26 
   5   1 -13    0.78    0.28 
   3   1 -13    0.09    0.20 
   1   1 -13    0.01    0.24 
  -1   1 -13    0.45    0.27 
  -3   1 -13    1.07    0.30 
  -5   1 -13    1.93    0.36 
  -7   1 -13    2.34    0.39 
  -9   1 -13    1.32    0.32 
 -11   1 -13    1.22    0.29 
  14   0 -13    0.66    0.26 
  12   0 -13    0.10    0.21 
  10   0 -13   -0.01    0.21 
   8   0 -13    1.55    0.33 
   6   0 -13    2.40    0.39 
   4   0 -13    1.74    0.36 
   2   0 -13    1.73    0.33 
   0   0 -13    4.26    0.49 
  -2   0 -13    0.99    0.26 
  -4   0 -13    0.13    0.21 
  -6   0 -13    0.29    0.22 
  -8   0 -13    0.35    0.22 
 -10   0 -13    0.51    0.25 
 -12   0 -13    0.47    0.23 
  15  -1 -13    0.73    0.31 
  13  -1 -13    1.06    0.31 
  11  -1 -13    0.98    0.31 
   9  -1 -13    2.53    0.40 
  -9   1  13    2.20    0.26 
   7  -1 -13    0.43    0.27 
  -7   1  13    0.43    0.16 
   5  -1 -13    0.42    0.25 
  -5   1  13    0.57    0.17 
   3  -1 -13    0.42    0.28 
  -3   1  13    0.06    0.13 
   1  -1 -13   -0.10    0.24 
  -1   1  13    0.03    0.12 
  -1  -1 -13    0.02    0.19 
   1   1  13    0.07    0.13 
  -3  -1 -13    0.87    0.28 
   3   1  13    1.02    0.20 
  -5  -1 -13    1.60    0.34 
   5   1  13    1.90    0.27 
  -7  -1 -13    2.13    0.39 
   7   1  13    2.45    0.30 
  -9  -1 -13    1.60    0.36 
  -9  -1 -13    1.29    0.30 
 -11  -1 -13    0.58    0.25 
 -11  -1 -13    0.91    0.29 
 -16   2  13    0.53    0.19 
 -14   2  13    0.36    0.17 
  12  -2 -13   -0.11    0.26 
 -12   2  13   -0.12    0.12 
  10  -2 -13    0.09    0.26 
 -10   2  13    0.09    0.14 
   8  -2 -13    1.25    0.37 
  -8   2  13    1.70    0.24 
   6  -2 -13    1.11    0.35 
  -6   2  13    0.38    0.17 
   4  -2 -13    1.18    0.34 
  -4   2  13    1.73    0.25 
   2  -2 -13    1.88    0.42 
  -2   2  13    1.56    0.25 
   0  -2 -13    2.06    0.40 
   0   2  13    1.53    0.25 
  -2  -2 -13    1.06    0.32 
   2   2  13    1.55    0.25 
  -4  -2 -13    0.21    0.26 
   4   2  13    0.50    0.17 
  -6  -2 -13    0.53    0.29 
   6   2  13    0.53    0.19 
  -8  -2 -13    0.37    0.25 
   8   2  13    0.10    0.15 
 -10  -2 -13   -0.13    0.18 
  10   2  13    0.16    0.15 
 -13   3  13    0.20    0.16 
 -11   3  13    0.04    0.14 
  -9   3  13    0.63    0.18 
  -7   3  13    0.25    0.14 
  -5   3  13    0.19    0.15 
   3  -3 -13    0.29    0.30 
  -3   3  13    0.28    0.16 
   1  -3 -13    0.25    0.31 
  -1   3  13    0.35    0.17 
  -1  -3 -13    0.39    0.26 
   1   3  13    0.93    0.21 
  -3  -3 -13    0.40    0.28 
   3   3  13    0.62    0.19 
  -5  -3 -13    0.85    0.31 
   5   3  13    0.90    0.20 
  -7  -3 -13    0.95    0.30 
   7   3  13    1.20    0.24 
  -6   4  13    0.58    0.18 
  -4   4  13    1.00    0.21 
  -2   4  13    0.86    0.22 
   0   4  13    0.36    0.15 
   7   3 -14    0.43    0.31 
   5   3 -14    0.31    0.32 
   3   3 -14    0.24    0.31 
   1   3 -14    0.66    0.35 
  12   2 -14    0.45    0.29 
  10   2 -14    0.90    0.32 
   8   2 -14    0.32    0.28 
   6   2 -14    0.74    0.31 
   4   2 -14    0.24    0.29 
   2   2 -14    0.18    0.30 
   0   2 -14    0.40    0.31 
  -2   2 -14    0.20    0.22 
  -4   2 -14   -0.02    0.20 
  13   1 -14    0.52    0.30 
  11   1 -14    0.54    0.27 
   9   1 -14    0.22    0.25 
   7   1 -14    0.01    0.24 
   5   1 -14    0.04    0.26 
   3   1 -14    0.16    0.27 
   1   1 -14    0.74    0.31 
  -1   1 -14    1.11    0.33 
  -3   1 -14    1.96    0.36 
  -5   1 -14    0.77    0.27 
  -7   1 -14    1.17    0.28 
  14   0 -14   -0.03    0.26 
  12   0 -14    0.36    0.29 
  10   0 -14    0.41    0.27 
   8   0 -14    0.97    0.32 
   6   0 -14    1.35    0.36 
   4   0 -14    1.75    0.38 
   2   0 -14    1.04    0.33 
   0   0 -14    0.26    0.29 
  -2   0 -14    0.14    0.20 
  -4   0 -14    0.02    0.21 
  -6   0 -14    0.75    0.26 
  -8   0 -14    0.50    0.23 
  13  -1 -14    0.06    0.29 
  11  -1 -14    0.24    0.29 
   9  -1 -14    0.07    0.27 
   7  -1 -14    0.09    0.26 
   5  -1 -14    0.07    0.27 
   3  -1 -14    0.17    0.28 
   1  -1 -14    1.06    0.36 
  -1  -1 -14    0.95    0.31 
  -3  -1 -14    2.18    0.41 
   3   1  14    2.01    0.27 
  -5  -1 -14    0.74    0.27 
   5   1  14    0.65    0.19 
  -7  -1 -14    0.93    0.26 
   7   1  14    0.73    0.21 
  12  -2 -14    0.10    0.31 
 -12   2  14    0.15    0.14 
  10  -2 -14    0.72    0.35 
 -10   2  14    0.39    0.17 
   8  -2 -14    0.32    0.33 
  -8   2  14    0.33    0.17 
   6  -2 -14    0.58    0.36 
  -6   2  14    0.73    0.18 
   4  -2 -14    0.27    0.32 
  -4   2  14    0.62    0.19 
   2  -2 -14    0.55    0.34 
  -2   2  14    0.25    0.16 
   0  -2 -14    0.17    0.24 
   0   2  14    0.31    0.17 
  -2  -2 -14    0.08    0.23 
   2   2  14    0.09    0.15 
  -4  -2 -14    0.53    0.26 
   4   2  14    0.13    0.16 
  -7   3  14    0.12    0.15 
  -5   3  14    0.02    0.14 
   3  -3 -14    0.14    0.37 
  -3   3  14    0.46    0.18 
   1  -3 -14    0.18    0.33 
  -1   3  14    0.47    0.19 
   7   1 -15    0.27    0.28 
   5   1 -15    0.42    0.29 
   3   1 -15    0.32    0.31 
   1   1 -15    1.08    0.35 
   8   0 -15    0.45    0.31 
   6   0 -15    0.40    0.31 
   4   0 -15   -0.14    0.28 
   2   0 -15    0.20    0.31 
   0   0 -15    0.08    0.31 
   7  -1 -15    0.22    0.31 
   5  -1 -15    0.14    0.30 
   3  -1 -15    0.69    0.34 
   1  -1 -15    0.50    0.33 
   0   0   0    0.00    0.00 
;
_shelx_hkl_checksum              51221

_chemical_properties_physical    Light-sensitive
####################################################################### 
# 
# This file contains crystal structure data downloaded from the 
# Cambridge Structural Database (CSD) hosted by the Cambridge 
# Crystallographic Data Centre (CCDC).
# 
# Full information about CCDC data access policies and citation 
# guidelines are available at http://www.ccdc.cam.ac.uk/access/V1 
# 
# Audit and citation data items may have been added by the CCDC. 
# Please retain this information to preserve the provenance of 
# this file and to allow appropriate attribution of the data. 
# 
#######################################################################

data_cd214569
_database_code_depnum_ccdc_archive 'CCDC 1028455'
_audit_update_record             
;
2014-10-10 deposited with the CCDC.
2015-08-27 downloaded from the CCDC.
;

_audit_creation_method           SHELXL-2013
_chemical_name_systematic        
(S,E)-1-(2,4-dinitrophenyl)-2-(2-(iodomethyl)-2-phenylcyclohexylidene)hydrazine
_chemical_name_common            ?
_chemical_melting_point          ?
_chemical_formula_moiety         ?
_chemical_formula_sum            'C19 H19 I N4 O4'
_chemical_formula_weight         494.28

loop_
_atom_type_symbol
_atom_type_description
_atom_type_scat_dispersion_real
_atom_type_scat_dispersion_imag
_atom_type_scat_source
C C 0.0033 0.0016 'International Tables Vol C Tables 4.2.6.8 and 6.1.1.4'
H H 0.0000 0.0000 'International Tables Vol C Tables 4.2.6.8 and 6.1.1.4'
N N 0.0061 0.0033 'International Tables Vol C Tables 4.2.6.8 and 6.1.1.4'
O O 0.0106 0.0060 'International Tables Vol C Tables 4.2.6.8 and 6.1.1.4'
I I -0.4742 1.8119 'International Tables Vol C Tables 4.2.6.8 and 6.1.1.4'

_space_group_crystal_system      monoclinic
_space_group_IT_number           4
_space_group_name_H-M_alt        'P 21'
_space_group_name_Hall           'P 2yb'

_shelx_space_group_comment       
; 
The symmetry employed for this shelxl refinement is uniquely defined 
by the following loop, which should always be used as a source of 
symmetry information in preference to the above space-group names. 
They are only intended as comments. 
;

loop_
_space_group_symop_operation_xyz
'x, y, z'
'-x, y+1/2, -z'

_cell_length_a                   10.310(10)
_cell_length_b                   7.955(8)
_cell_length_c                   11.875(12)
_cell_angle_alpha                90
_cell_angle_beta                 90.15(2)
_cell_angle_gamma                90
_cell_volume                     973.9(16)
_cell_formula_units_Z            2
_cell_measurement_temperature    293(2)
_cell_measurement_reflns_used    2866
_cell_measurement_theta_min      5.228
_cell_measurement_theta_max      48.648

_exptl_crystal_description       prismatic
_exptl_crystal_colour            yellow
_exptl_crystal_density_meas      ?
_exptl_crystal_density_method    ?
_exptl_crystal_density_diffrn    1.686
_exptl_crystal_F_000             492
_exptl_transmission_factor_min   ?
_exptl_transmission_factor_max   ?
_exptl_crystal_size_max          0.211
_exptl_crystal_size_mid          0.154
_exptl_crystal_size_min          0.123
_exptl_absorpt_coefficient_mu    1.678
_shelx_estimated_absorpt_T_min   ?
_shelx_estimated_absorpt_T_max   ?
_exptl_absorpt_correction_type   multi-scan
_exptl_absorpt_correction_T_min  0.5509
_exptl_absorpt_correction_T_max  0.7457
_exptl_absorpt_process_details   sadabs

_exptl_special_details           
; 
 ? 
;

_diffrn_ambient_temperature      293(2)
_diffrn_radiation_wavelength     0.71073
_diffrn_radiation_type           MoK\a
_diffrn_source                   ?
_diffrn_measurement_device_type  'CCD area detector'
_diffrn_measurement_method       'phi and omega scans'
_diffrn_detector_area_resol_mean ?
_diffrn_reflns_number            5871
_diffrn_reflns_av_unetI/netI     0.0508
_diffrn_reflns_av_R_equivalents  0.0359
_diffrn_reflns_limit_h_min       -12
_diffrn_reflns_limit_h_max       11
_diffrn_reflns_limit_k_min       -9
_diffrn_reflns_limit_k_max       8
_diffrn_reflns_limit_l_min       -14
_diffrn_reflns_limit_l_max       13
_diffrn_reflns_theta_min         1.715
_diffrn_reflns_theta_max         25.992
_diffrn_reflns_theta_full        25.242
_diffrn_measured_fraction_theta_max 0.996
_diffrn_measured_fraction_theta_full 0.996
_diffrn_reflns_Laue_measured_fraction_max 0.996
_diffrn_reflns_Laue_measured_fraction_full 0.996
_diffrn_reflns_point_group_measured_fraction_max 0.872
_diffrn_reflns_point_group_measured_fraction_full 0.878
_reflns_number_total             3341
_reflns_number_gt                3039
_reflns_threshold_expression     'I > 2\s(I)'
_reflns_Friedel_coverage         0.627
_reflns_Friedel_fraction_max     0.728
_reflns_Friedel_fraction_full    0.739

_reflns_special_details          
; 
 Reflections were merged by SHELXL according to the crystal 
 class for the calculation of statistics and refinement. 
  
 _reflns_Friedel_fraction is defined as the number of unique 
 Friedel pairs measured divided by the number that would be 
 possible theoretically, ignoring centric projections and 
 systematic absences. 
;

_computing_data_collection       'Bruker SMART'
_computing_cell_refinement       'Bruker SMART'
_computing_data_reduction        'Bruker SHELXTL'
_computing_structure_solution    'Bruker SHELXTL'
_computing_structure_refinement  'SHELXL-2013 (Sheldrick, 2013)'
_computing_molecular_graphics    'Bruker SHELXTL'
_computing_publication_material  'Bruker SHELXTL'

_refine_special_details          
; 
 ? 
;
_refine_ls_structure_factor_coef Fsqd
_refine_ls_matrix_type           full
_refine_ls_weighting_scheme      calc
_refine_ls_weighting_details     
'w=1/[\s^2^(Fo^2^)+(0.0665P)^2^] where P=(Fo^2^+2Fc^2^)/3'
_atom_sites_solution_primary     ?
_atom_sites_solution_secondary   ?
_atom_sites_solution_hydrogens   mixed
_refine_ls_hydrogen_treatment    mixed
_refine_ls_extinction_method     none
_refine_ls_extinction_coef       .
_refine_ls_abs_structure_details 
; 
 Flack x determined using 1073 quotients [(I+)-(I-)]/[(I+)+(I-)] 
 (Parsons and Flack (2004), Acta Cryst. A60, s61). 
;
_refine_ls_abs_structure_Flack   -0.03(3)
_chemical_absolute_configuration ad
_refine_ls_number_reflns         3341
_refine_ls_number_parameters     257
_refine_ls_number_restraints     2
_refine_ls_R_factor_all          0.0414
_refine_ls_R_factor_gt           0.0375
_refine_ls_wR_factor_ref         0.1078
_refine_ls_wR_factor_gt          0.1044
_refine_ls_goodness_of_fit_ref   1.043
_refine_ls_restrained_S_all      1.043
_refine_ls_shift/su_max          0.000
_refine_ls_shift/su_mean         0.000

loop_
_atom_site_label
_atom_site_type_symbol
_atom_site_fract_x
_atom_site_fract_y
_atom_site_fract_z
_atom_site_U_iso_or_equiv
_atom_site_adp_type
_atom_site_occupancy
_atom_site_site_symmetry_order
_atom_site_calc_flag
_atom_site_refinement_flags_posn
_atom_site_refinement_flags_adp
_atom_site_refinement_flags_occupancy
_atom_site_disorder_assembly
_atom_site_disorder_group
I1 I 0.19636(4) 0.43290(9) 0.51402(4) 0.0674(2) Uani 1 1 d . . . . .
N1 N 0.0953(5) 0.9189(11) 0.7268(4) 0.0471(12) Uani 1 1 d . . . . .
N2 N 0.0518(6) 1.0568(8) 0.7863(5) 0.0522(13) Uani 1 1 d D . . . .
N3 N -0.3951(7) 0.9758(11) 1.0450(5) 0.066(2) Uani 1 1 d . . . . .
N4 N -0.0681(6) 1.3460(8) 0.8926(5) 0.0558(14) Uani 1 1 d . . . . .
O1 O -0.4151(11) 0.8355(13) 1.0788(8) 0.120(3) Uani 1 1 d . . . . .
O2 O -0.4593(7) 1.0955(12) 1.0675(5) 0.088(2) Uani 1 1 d . . . . .
O3 O -0.1247(6) 1.4585(8) 0.9423(5) 0.0692(15) Uani 1 1 d . . . . .
O4 O 0.0308(6) 1.3736(7) 0.8385(5) 0.0695(14) Uani 1 1 d . . . . .
C1 C 0.2132(5) 0.9239(12) 0.6913(4) 0.0439(11) Uani 1 1 d . . . . .
C2 C 0.3129(7) 1.0575(10) 0.7185(6) 0.0577(17) Uani 1 1 d . . . . .
H2A H 0.2751 1.1425 0.7670 0.069 Uiso 1 1 calc R U . . .
H2B H 0.3418 1.1116 0.6498 0.069 Uiso 1 1 calc R U . . .
C3 C 0.4266(7) 0.9744(11) 0.7773(7) 0.066(2) Uani 1 1 d . . . . .
H3A H 0.4929 1.0576 0.7932 0.079 Uiso 1 1 calc R U . . .
H3B H 0.3982 0.9268 0.8483 0.079 Uiso 1 1 calc R U . . .
C4 C 0.4824(7) 0.8369(11) 0.7037(7) 0.065(2) Uani 1 1 d . . . . .
H4A H 0.5161 0.8858 0.6349 0.078 Uiso 1 1 calc R U . . .
H4B H 0.5536 0.7824 0.7428 0.078 Uiso 1 1 calc R U . . .
C5 C 0.3797(6) 0.7082(10) 0.6750(6) 0.0547(16) Uani 1 1 d . . . . .
H5A H 0.3538 0.6515 0.7437 0.066 Uiso 1 1 calc R U . . .
H5B H 0.4175 0.6245 0.6256 0.066 Uiso 1 1 calc R U . . .
C6 C 0.2571(6) 0.7809(8) 0.6176(5) 0.0439(13) Uani 1 1 d . . . . .
C7 C 0.1490(6) 0.6497(9) 0.6124(5) 0.0461(13) Uani 1 1 d . . . . .
H7A H 0.0718 0.7017 0.5811 0.055 Uiso 1 1 calc R U . . .
H7B H 0.1287 0.6140 0.6885 0.055 Uiso 1 1 calc R U . . .
C8 C 0.2820(6) 0.8478(9) 0.4999(5) 0.0424(13) Uani 1 1 d . . . . .
C9 C 0.3893(6) 0.8047(10) 0.4352(6) 0.0536(16) Uani 1 1 d . . . . .
H9 H 0.4526 0.7348 0.4658 0.064 Uiso 1 1 calc R U . . .
C10 C 0.4036(7) 0.8632(12) 0.3277(6) 0.063(2) Uani 1 1 d . . . . .
H10 H 0.4760 0.8320 0.2861 0.076 Uiso 1 1 calc R U . . .
C11 C 0.3147(8) 0.9648(13) 0.2817(6) 0.061(2) Uani 1 1 d . . . . .
H11 H 0.3253 1.0030 0.2083 0.073 Uiso 1 1 calc R U . . .
C12 C 0.2078(8) 1.0129(11) 0.3426(6) 0.0627(19) Uani 1 1 d . . . . .
H12 H 0.1461 1.0838 0.3107 0.075 Uiso 1 1 calc R U . . .
C13 C 0.1925(5) 0.9554(11) 0.4517(5) 0.0501(16) Uani 1 1 d . . . . .
H13 H 0.1209 0.9896 0.4933 0.060 Uiso 1 1 calc R U . . .
C14 C -0.0569(6) 1.0411(9) 0.8481(5) 0.0450(14) Uani 1 1 d . . . . .
C15 C -0.1113(7) 0.8827(9) 0.8663(6) 0.0538(17) Uani 1 1 d . . . . .
H15 H -0.0723 0.7886 0.8344 0.065 Uiso 1 1 calc R U . . .
C16 C -0.2209(8) 0.8626(11) 0.9300(6) 0.0575(18) Uani 1 1 d . . . . .
H16 H -0.2556 0.7561 0.9415 0.069 Uiso 1 1 calc R U . . .
C17 C -0.2788(7) 1.0015(10) 0.9767(5) 0.0521(16) Uani 1 1 d . . . . .
C18 C -0.2317(7) 1.1571(10) 0.9628(5) 0.0498(15) Uani 1 1 d . . . . .
H18 H -0.2736 1.2491 0.9944 0.060 Uiso 1 1 calc R U . . .
C19 C -0.1183(6) 1.1787(8) 0.8997(5) 0.0448(13) Uani 1 1 d . . . . .
H2 H 0.079(6) 1.152(5) 0.773(6) 0.048(19) Uiso 1 1 d D . . . .

loop_
_atom_site_aniso_label
_atom_site_aniso_U_11
_atom_site_aniso_U_22
_atom_site_aniso_U_33
_atom_site_aniso_U_23
_atom_site_aniso_U_13
_atom_site_aniso_U_12
I1 0.0539(3) 0.0525(3) 0.0958(4) -0.0184(3) 0.0112(2) 0.0010(2)
N1 0.052(2) 0.045(3) 0.044(2) 0.000(3) 0.0098(18) 0.004(3)
N2 0.058(3) 0.043(3) 0.056(3) -0.005(3) 0.012(3) -0.001(3)
N3 0.068(4) 0.087(7) 0.045(3) -0.015(3) 0.015(3) -0.010(4)
N4 0.068(4) 0.044(3) 0.055(3) -0.004(2) -0.010(3) 0.007(3)
O1 0.148(8) 0.085(6) 0.129(6) -0.008(5) 0.085(6) -0.022(6)
O2 0.079(4) 0.113(6) 0.073(3) -0.012(4) 0.034(3) 0.009(4)
O3 0.085(3) 0.043(4) 0.079(3) -0.013(3) -0.002(3) 0.011(3)
O4 0.078(3) 0.043(3) 0.088(4) 0.003(2) 0.019(3) -0.009(2)
C1 0.046(2) 0.044(3) 0.042(2) 0.003(3) 0.0052(19) 0.003(4)
C2 0.062(4) 0.050(4) 0.061(4) -0.003(3) 0.013(3) -0.005(3)
C3 0.064(4) 0.068(6) 0.064(4) 0.010(3) -0.014(3) -0.012(4)
C4 0.047(4) 0.064(5) 0.085(5) 0.016(4) -0.016(4) 0.002(3)
C5 0.046(3) 0.055(4) 0.063(4) 0.006(3) -0.005(3) 0.004(3)
C6 0.037(3) 0.043(4) 0.052(3) 0.007(3) 0.005(2) 0.004(3)
C7 0.046(3) 0.041(3) 0.052(3) -0.003(3) 0.012(2) -0.001(3)
C8 0.040(3) 0.043(4) 0.044(3) -0.003(2) 0.009(2) 0.000(3)
C9 0.042(3) 0.060(5) 0.058(4) 0.003(3) 0.014(3) 0.005(3)
C10 0.053(4) 0.070(5) 0.066(4) -0.013(4) 0.024(3) -0.013(4)
C11 0.070(4) 0.066(7) 0.048(3) 0.002(3) 0.007(3) -0.013(4)
C12 0.064(4) 0.069(5) 0.055(4) 0.009(3) -0.005(3) 0.002(4)
C13 0.039(3) 0.058(5) 0.053(3) 0.007(3) 0.005(2) 0.007(3)
C14 0.049(3) 0.046(4) 0.040(3) -0.006(3) 0.002(3) 0.004(3)
C15 0.065(4) 0.040(4) 0.057(4) -0.015(3) 0.012(3) -0.003(3)
C16 0.068(4) 0.047(4) 0.057(4) -0.009(3) 0.008(4) -0.015(3)
C17 0.050(3) 0.070(5) 0.036(3) -0.009(3) 0.008(3) -0.001(3)
C18 0.055(3) 0.055(4) 0.040(3) -0.009(3) 0.004(2) 0.012(3)
C19 0.051(3) 0.039(3) 0.044(3) -0.005(2) -0.001(2) 0.005(3)

_geom_special_details            
; 
 All esds (except the esd in the dihedral angle between two l.s. planes) 
 are estimated using the full covariance matrix.  The cell esds are taken 
 into account individually in the estimation of esds in distances, angles 
 and torsion angles; correlations between esds in cell parameters are only 
 used when they are defined by crystal symmetry.  An approximate (isotropic) 
 treatment of cell esds is used for estimating esds involving l.s. planes. 
;

loop_
_geom_bond_atom_site_label_1
_geom_bond_atom_site_label_2
_geom_bond_distance
_geom_bond_site_symmetry_2
_geom_bond_publ_flag
I1 C7 2.141(7) . ?
N1 C1 1.289(7) . ?
N1 N2 1.380(10) . ?
N2 C14 1.346(9) . ?
N2 H2 0.82(3) . ?
N3 O2 1.190(11) . ?
N3 O1 1.204(13) . ?
N3 C17 1.464(9) . ?
N4 O3 1.221(8) . ?
N4 O4 1.226(8) . ?
N4 C19 1.431(9) . ?
C1 C6 1.506(10) . ?
C1 C2 1.513(11) . ?
C2 C3 1.515(11) . ?
C2 H2A 0.9700 . ?
C2 H2B 0.9700 . ?
C3 C4 1.515(12) . ?
C3 H3A 0.9700 . ?
C3 H3B 0.9700 . ?
C4 C5 1.511(11) . ?
C4 H4A 0.9700 . ?
C4 H4B 0.9700 . ?
C5 C6 1.547(8) . ?
C5 H5A 0.9700 . ?
C5 H5B 0.9700 . ?
C6 C8 1.518(9) . ?
C6 C7 1.529(9) . ?
C7 H7A 0.9700 . ?
C7 H7B 0.9700 . ?
C8 C13 1.382(9) . ?
C8 C9 1.391(8) . ?
C9 C10 1.368(11) . ?
C9 H9 0.9300 . ?
C10 C11 1.337(12) . ?
C10 H10 0.9300 . ?
C11 C12 1.374(12) . ?
C11 H11 0.9300 . ?
C12 C13 1.383(10) . ?
C12 H12 0.9300 . ?
C13 H13 0.9300 . ?
C14 C15 1.396(10) . ?
C14 C19 1.407(9) . ?
C15 C16 1.371(11) . ?
C15 H15 0.9300 . ?
C16 C17 1.374(11) . ?
C16 H16 0.9300 . ?
C17 C18 1.340(11) . ?
C18 C19 1.401(9) . ?
C18 H18 0.9300 . ?

loop_
_geom_angle_atom_site_label_1
_geom_angle_atom_site_label_2
_geom_angle_atom_site_label_3
_geom_angle
_geom_angle_site_symmetry_1
_geom_angle_site_symmetry_3
_geom_angle_publ_flag
C1 N1 N2 116.8(7) . . ?
C14 N2 N1 118.5(6) . . ?
C14 N2 H2 118(5) . . ?
N1 N2 H2 121(5) . . ?
O2 N3 O1 124.8(8) . . ?
O2 N3 C17 118.0(8) . . ?
O1 N3 C17 117.0(8) . . ?
O3 N4 O4 121.4(7) . . ?
O3 N4 C19 118.7(6) . . ?
O4 N4 C19 119.9(6) . . ?
N1 C1 C6 116.9(7) . . ?
N1 C1 C2 126.4(7) . . ?
C6 C1 C2 116.7(5) . . ?
C1 C2 C3 108.4(7) . . ?
C1 C2 H2A 110.0 . . ?
C3 C2 H2A 110.0 . . ?
C1 C2 H2B 110.0 . . ?
C3 C2 H2B 110.0 . . ?
H2A C2 H2B 108.4 . . ?
C4 C3 C2 110.1(6) . . ?
C4 C3 H3A 109.6 . . ?
C2 C3 H3A 109.6 . . ?
C4 C3 H3B 109.6 . . ?
C2 C3 H3B 109.6 . . ?
H3A C3 H3B 108.2 . . ?
C5 C4 C3 110.6(6) . . ?
C5 C4 H4A 109.5 . . ?
C3 C4 H4A 109.5 . . ?
C5 C4 H4B 109.5 . . ?
C3 C4 H4B 109.5 . . ?
H4A C4 H4B 108.1 . . ?
C4 C5 C6 114.6(6) . . ?
C4 C5 H5A 108.6 . . ?
C6 C5 H5A 108.6 . . ?
C4 C5 H5B 108.6 . . ?
C6 C5 H5B 108.6 . . ?
H5A C5 H5B 107.6 . . ?
C1 C6 C8 108.8(5) . . ?
C1 C6 C7 108.6(5) . . ?
C8 C6 C7 109.1(5) . . ?
C1 C6 C5 105.8(5) . . ?
C8 C6 C5 113.4(5) . . ?
C7 C6 C5 110.9(6) . . ?
C6 C7 I1 113.9(4) . . ?
C6 C7 H7A 108.8 . . ?
I1 C7 H7A 108.8 . . ?
C6 C7 H7B 108.8 . . ?
I1 C7 H7B 108.8 . . ?
H7A C7 H7B 107.7 . . ?
C13 C8 C9 117.1(6) . . ?
C13 C8 C6 118.9(5) . . ?
C9 C8 C6 124.0(6) . . ?
C10 C9 C8 121.3(7) . . ?
C10 C9 H9 119.4 . . ?
C8 C9 H9 119.4 . . ?
C11 C10 C9 120.7(7) . . ?
C11 C10 H10 119.6 . . ?
C9 C10 H10 119.6 . . ?
C10 C11 C12 120.2(7) . . ?
C10 C11 H11 119.9 . . ?
C12 C11 H11 119.9 . . ?
C11 C12 C13 119.6(7) . . ?
C11 C12 H12 120.2 . . ?
C13 C12 H12 120.2 . . ?
C8 C13 C12 121.0(6) . . ?
C8 C13 H13 119.5 . . ?
C12 C13 H13 119.5 . . ?
N2 C14 C15 120.2(6) . . ?
N2 C14 C19 122.8(7) . . ?
C15 C14 C19 117.0(6) . . ?
C16 C15 C14 121.5(6) . . ?
C16 C15 H15 119.2 . . ?
C14 C15 H15 119.2 . . ?
C15 C16 C17 119.3(7) . . ?
C15 C16 H16 120.4 . . ?
C17 C16 H16 120.4 . . ?
C18 C17 C16 122.4(6) . . ?
C18 C17 N3 119.6(7) . . ?
C16 C17 N3 118.0(7) . . ?
C17 C18 C19 118.9(6) . . ?
C17 C18 H18 120.6 . . ?
C19 C18 H18 120.6 . . ?
C18 C19 C14 121.0(7) . . ?
C18 C19 N4 116.7(6) . . ?
C14 C19 N4 122.3(6) . . ?

loop_
_geom_torsion_atom_site_label_1
_geom_torsion_atom_site_label_2
_geom_torsion_atom_site_label_3
_geom_torsion_atom_site_label_4
_geom_torsion
_geom_torsion_site_symmetry_1
_geom_torsion_site_symmetry_2
_geom_torsion_site_symmetry_3
_geom_torsion_site_symmetry_4
_geom_torsion_publ_flag
C1 N1 N2 C14 -163.7(6) . . . . ?
N2 N1 C1 C6 -174.6(5) . . . . ?
N2 N1 C1 C2 6.7(10) . . . . ?
N1 C1 C2 C3 119.7(8) . . . . ?
C6 C1 C2 C3 -59.0(8) . . . . ?
C1 C2 C3 C4 57.4(8) . . . . ?
C2 C3 C4 C5 -57.7(8) . . . . ?
C3 C4 C5 C6 56.2(8) . . . . ?
N1 C1 C6 C8 112.8(7) . . . . ?
C2 C1 C6 C8 -68.4(7) . . . . ?
N1 C1 C6 C7 -5.8(8) . . . . ?
C2 C1 C6 C7 173.0(6) . . . . ?
N1 C1 C6 C5 -124.9(6) . . . . ?
C2 C1 C6 C5 53.8(8) . . . . ?
C4 C5 C6 C1 -51.5(8) . . . . ?
C4 C5 C6 C8 67.8(8) . . . . ?
C4 C5 C6 C7 -169.0(6) . . . . ?
C1 C6 C7 I1 -178.5(4) . . . . ?
C8 C6 C7 I1 63.0(6) . . . . ?
C5 C6 C7 I1 -62.6(6) . . . . ?
C1 C6 C8 C13 -45.1(8) . . . . ?
C7 C6 C8 C13 73.2(8) . . . . ?
C5 C6 C8 C13 -162.6(7) . . . . ?
C1 C6 C8 C9 136.3(7) . . . . ?
C7 C6 C8 C9 -105.4(7) . . . . ?
C5 C6 C8 C9 18.8(10) . . . . ?
C13 C8 C9 C10 -1.6(11) . . . . ?
C6 C8 C9 C10 177.1(7) . . . . ?
C8 C9 C10 C11 0.4(12) . . . . ?
C9 C10 C11 C12 0.5(13) . . . . ?
C10 C11 C12 C13 -0.2(13) . . . . ?
C9 C8 C13 C12 1.9(12) . . . . ?
C6 C8 C13 C12 -176.8(7) . . . . ?
C11 C12 C13 C8 -1.1(13) . . . . ?
N1 N2 C14 C15 10.5(9) . . . . ?
N1 N2 C14 C19 -171.6(6) . . . . ?
N2 C14 C15 C16 179.1(7) . . . . ?
C19 C14 C15 C16 1.1(10) . . . . ?
C14 C15 C16 C17 0.2(11) . . . . ?
C15 C16 C17 C18 -0.3(11) . . . . ?
C15 C16 C17 N3 -179.5(7) . . . . ?
O2 N3 C17 C18 14.8(11) . . . . ?
O1 N3 C17 C18 -161.7(9) . . . . ?
O2 N3 C17 C16 -165.9(8) . . . . ?
O1 N3 C17 C16 17.5(11) . . . . ?
C16 C17 C18 C19 -1.0(10) . . . . ?
N3 C17 C18 C19 178.2(6) . . . . ?
C17 C18 C19 C14 2.4(9) . . . . ?
C17 C18 C19 N4 -176.6(6) . . . . ?
N2 C14 C19 C18 179.6(6) . . . . ?
C15 C14 C19 C18 -2.4(9) . . . . ?
N2 C14 C19 N4 -1.5(9) . . . . ?
C15 C14 C19 N4 176.5(6) . . . . ?
O3 N4 C19 C18 1.0(9) . . . . ?
O4 N4 C19 C18 -179.8(6) . . . . ?
O3 N4 C19 C14 -178.0(6) . . . . ?
O4 N4 C19 C14 1.2(9) . . . . ?

loop_
_geom_hbond_atom_site_label_D
_geom_hbond_atom_site_label_H
_geom_hbond_atom_site_label_A
_geom_hbond_distance_DH
_geom_hbond_distance_HA
_geom_hbond_distance_DA
_geom_hbond_angle_DHA
_geom_hbond_site_symmetry_A
N2 H2 O4 0.82(3) 1.99(6) 2.604(9) 131(6) .
N2 H2 O4 0.82(3) 1.99(6) 2.604(9) 131(6) .
N2 H2 O4 0.82(3) 1.99(6) 2.604(9) 131(6) .

_refine_diff_density_max         0.804
_refine_diff_density_min         -0.342
_refine_diff_density_rms         0.082

_shelxl_version_number           2013-4

_shelx_res_file                  
; 
TITL cd214569 in P2(1) 
CELL 0.71073  10.3097   7.9549  11.8750  90.000  90.146  90.000 
ZERR    2.00   0.0098   0.0078   0.0115   0.000   0.020   0.000 
LATT -1 
SYMM -X, 0.5+Y, -Z 
SFAC C  H  N  O  I 
UNIT 38 38 8 8 2 
OMIT   -1   3   1 
OMIT     1   0   3 
OMIT    -2   5   3 
OMIT    -3  -1   3 
OMIT  -3.00  52.00 
L.S. 10 
ACTA 
BOND $H 
FMAP 2 
PLAN 20 
HTAB N2 O4 
conf 
htab 
mpla c8 > c13 
mpla c14 > c19 
wpdb -1 
dfix 0.83 0.02 n2 h2 
HTAB N2 O4 
HTAB N2 O4 
WGHT    0.066500 
FVAR       0.18509 
I1    5    0.196359    0.432899    0.514018    11.00000    0.05390    0.05248 = 
         0.09582   -0.01844    0.01125    0.00104 
N1    3    0.095268    0.918888    0.726816    11.00000    0.05200    0.04539 = 
         0.04411    0.00000    0.00975    0.00429 
N2    3    0.051758    1.056774    0.786320    11.00000    0.05759    0.04345 = 
         0.05559   -0.00473    0.01200   -0.00063 
N3    3   -0.395137    0.975848    1.045036    11.00000    0.06790    0.08662 = 
         0.04498   -0.01493    0.01479   -0.00990 
N4    3   -0.068099    1.346030    0.892641    11.00000    0.06810    0.04387 = 
         0.05526   -0.00381   -0.00972    0.00675 
O1    4   -0.415082    0.835474    1.078819    11.00000    0.14754    0.08526 = 
         0.12866   -0.00801    0.08458   -0.02229 
O2    4   -0.459317    1.095472    1.067515    11.00000    0.07873    0.11342 = 
         0.07269   -0.01194    0.03400    0.00945 
O3    4   -0.124742    1.458470    0.942281    11.00000    0.08542    0.04309 = 
         0.07915   -0.01324   -0.00220    0.01058 
O4    4    0.030770    1.373550    0.838475    11.00000    0.07760    0.04253 = 
         0.08844    0.00278    0.01908   -0.00851 
C1    1    0.213227    0.923878    0.691347    11.00000    0.04568    0.04365 = 
         0.04237    0.00257    0.00521    0.00285 
C2    1    0.312903    1.057545    0.718497    11.00000    0.06158    0.05043 = 
         0.06125   -0.00283    0.01273   -0.00450 
AFIX  23 
H2A   2    0.275092    1.142501    0.766950    11.00000   -1.20000 
H2B   2    0.341840    1.111570    0.649776    11.00000   -1.20000 
AFIX   0 
C3    1    0.426576    0.974368    0.777336    11.00000    0.06401    0.06833 = 
         0.06413    0.01008   -0.01374   -0.01239 
AFIX  23 
H3A   2    0.492931    1.057558    0.793227    11.00000   -1.20000 
H3B   2    0.398151    0.926799    0.848321    11.00000   -1.20000 
AFIX   0 
C4    1    0.482394    0.836887    0.703695    11.00000    0.04697    0.06442 = 
         0.08465    0.01580   -0.01560    0.00218 
AFIX  23 
H4A   2    0.516091    0.885778    0.634894    11.00000   -1.20000 
H4B   2    0.553596    0.782406    0.742826    11.00000   -1.20000 
AFIX   0 
C5    1    0.379673    0.708155    0.675023    11.00000    0.04617    0.05494 = 
         0.06297    0.00648   -0.00524    0.00403 
AFIX  23 
H5A   2    0.353830    0.651513    0.743734    11.00000   -1.20000 
H5B   2    0.417473    0.624457    0.625592    11.00000   -1.20000 
AFIX   0 
C6    1    0.257123    0.780938    0.617580    11.00000    0.03712    0.04253 = 
         0.05214    0.00660    0.00506    0.00356 
C7    1    0.148956    0.649730    0.612428    11.00000    0.04587    0.04082 = 
         0.05176   -0.00256    0.01244   -0.00098 
AFIX  23 
H7A   2    0.071784    0.701688    0.581082    11.00000   -1.20000 
H7B   2    0.128661    0.613981    0.688464    11.00000   -1.20000 
AFIX   0 
C8    1    0.282038    0.847769    0.499885    11.00000    0.03955    0.04335 = 
         0.04441   -0.00274    0.00855   -0.00005 
C9    1    0.389317    0.804716    0.435247    11.00000    0.04242    0.06033 = 
         0.05805    0.00283    0.01386    0.00499 
AFIX  43 
H9    2    0.452565    0.734764    0.465756    11.00000   -1.20000 
AFIX   0 
C10   1    0.403633    0.863219    0.327704    11.00000    0.05336    0.07013 = 
         0.06559   -0.01276    0.02376   -0.01268 
AFIX  43 
H10   2    0.476016    0.832012    0.286063    11.00000   -1.20000 
AFIX   0 
C11   1    0.314717    0.964808    0.281737    11.00000    0.07013    0.06565 = 
         0.04771    0.00237    0.00736   -0.01263 
AFIX  43 
H11   2    0.325277    1.003003    0.208312    11.00000   -1.20000 
AFIX   0 
C12   1    0.207792    1.012948    0.342640    11.00000    0.06424    0.06872 = 
         0.05509    0.00920   -0.00480    0.00183 
AFIX  43 
H12   2    0.146089    1.083805    0.310713    11.00000   -1.20000 
AFIX   0 
C13   1    0.192517    0.955364    0.451706    11.00000    0.03933    0.05777 = 
         0.05325    0.00686    0.00478    0.00709 
AFIX  43 
H13   2    0.120881    0.989598    0.493254    11.00000   -1.20000 
AFIX   0 
C14   1   -0.056892    1.041068    0.848058    11.00000    0.04914    0.04591 = 
         0.03997   -0.00592    0.00162    0.00377 
C15   1   -0.111301    0.882667    0.866260    11.00000    0.06485    0.03994 = 
         0.05672   -0.01488    0.01232   -0.00307 
AFIX  43 
H15   2   -0.072293    0.788646    0.834417    11.00000   -1.20000 
AFIX   0 
C16   1   -0.220894    0.862557    0.929987    11.00000    0.06828    0.04747 = 
         0.05663   -0.00902    0.00797   -0.01455 
AFIX  43 
H16   2   -0.255646    0.756062    0.941474    11.00000   -1.20000 
AFIX   0 
C17   1   -0.278810    1.001505    0.976693    11.00000    0.05049    0.06990 = 
         0.03606   -0.00859    0.00840   -0.00121 
C18   1   -0.231734    1.157078    0.962774    11.00000    0.05471    0.05455 = 
         0.04023   -0.00898    0.00356    0.01191 
AFIX  43 
H18   2   -0.273639    1.249121    0.994431    11.00000   -1.20000 
AFIX   0 
C19   1   -0.118332    1.178719    0.899731    11.00000    0.05138    0.03942 = 
         0.04370   -0.00487   -0.00148    0.00481 
H2    2    0.079057    1.151862    0.772887    11.00000    0.04756 
HKLF 4 
  
REM  cd214569 in P2(1) 
REM R1 =  0.0375 for    3039 Fo > 4sig(Fo)  and  0.0414 for all    3341 data 
REM    257 parameters refined using      2 restraints 
  
END 
  
WGHT      0.0664      0.0000 
  
REM Instructions for potential hydrogen bonds 
HTAB N2 O4 
  
REM Highest difference peak  0.804,  deepest hole -0.342,  1-sigma level  0.082 
Q1    1   0.2659  0.4343  0.5441  11.00000  0.05    0.80 
Q2    1   0.1771  0.5087  0.4783  11.00000  0.05    0.67 
Q3    1   0.1569  0.4322  0.5533  11.00000  0.05    0.66 
Q4    1   0.1095  0.4337  0.4842  11.00000  0.05    0.63 
Q5    1   0.1809  0.3515  0.4839  11.00000  0.05    0.58 
Q6    1   0.5540  0.9365  0.5857  11.00000  0.05    0.34 
Q7    1  -0.0153  0.7566  0.5541  11.00000  0.05    0.25 
Q8    1  -0.4739  0.9204  1.0476  11.00000  0.05    0.25 
Q9    1  -0.0449  1.0514  0.5557  11.00000  0.05    0.24 
Q10   1  -0.0220  0.8611  0.5358  11.00000  0.05    0.24 
Q11   1  -0.4817  1.0228  1.0169  11.00000  0.05    0.24 
Q12   1   0.1340  0.9279  0.6986  11.00000  0.05    0.23 
Q13   1  -0.4190  0.8026  1.1072  11.00000  0.05    0.23 
Q14   1  -0.4836  0.7881  1.0848  11.00000  0.05    0.23 
Q15   1  -0.4074  1.0503  1.1109  11.00000  0.05    0.22 
Q16   1  -0.0039  1.0928  0.5917  11.00000  0.05    0.22 
Q17   1   0.0163  0.8994  0.4268  11.00000  0.05    0.22 
Q18   1   0.5622  0.8726  0.4890  11.00000  0.05    0.21 
Q19   1   0.0013  0.6495  0.4612  11.00000  0.05    0.21 
Q20   1   0.0143  1.0039  0.4082  11.00000  0.05    0.20 
;
_shelx_res_checksum              12111

_shelx_hkl_file                  
; 
   0   1   0   -1.00    0.04 
   0  -2   0  873.72   45.51 
   0  -3   0    0.21    0.07 
   0  -4   0  142.86    7.53 
   0  -5   0   -0.07    0.06 
   0  -6   0   17.53    1.07 
   0  -7   0   -0.08    0.10 
   0  -8   0   15.50    1.01 
   0  -9   0   -0.05    0.16 
   0  -9   0   -0.05    0.14 
   0 -10   0    3.84    0.47 
   1 -10   0    0.96    0.34 
   1  -9   0    3.84    0.48 
   1  -8   0    4.27    0.46 
   1  -7   0    8.36    0.63 
   1  -6   0    7.28    0.54 
   1  -5   0   61.24    3.33 
   1  -4   0   45.70    2.49 
   1  -3   0  133.56    7.04 
   1  -2   0   69.36    3.68 
  -1   1   0   93.70    4.40 
   1  -1   0   84.55    4.68 
  -1   0   0   46.57    2.33 
  -1   0   0   41.60    2.19 
  -1  -1   0   91.84    4.66 
  -1  -1   0   83.54    4.99 
   1   1   0  109.76    5.03 
  -1  -2   0   71.47    3.41 
  -1  -2   0   66.08    3.62 
  -1  -3   0  131.15    6.88 
  -1  -4   0   43.64    2.36 
  -1  -5   0   62.19    3.35 
  -1  -6   0    7.97    0.54 
  -1  -6   0    7.31    0.51 
  -1  -7   0    8.63    0.60 
  -1  -7   0    8.47    0.57 
  -1  -8   0    2.97    0.35 
  -1  -8   0    3.25    0.36 
  -1  -9   0    3.71    0.43 
  -1 -10   0    0.93    0.28 
   2 -10   0    2.09    0.44 
   2  -9   0    2.18    0.38 
   2  -8   0    7.14    0.60 
   2  -7   0    3.57    0.41 
   2  -6   0   35.76    2.06 
   2  -5   0   18.63    1.12 
   2  -4   0  136.73    7.24 
   2  -3   0   34.69    1.91 
  -2   2   0  124.54    6.21 
   2  -2   0  127.36    6.63 
  -2   1   0   74.02    3.65 
   2  -1   0   73.54    3.89 
   2   0   0   76.09    3.99 
  -2  -1   0   76.79    3.78 
  -2  -2   0  120.66    6.47 
  -2  -2   0  126.51    6.08 
  -2  -3   0   32.92    1.79 
  -2  -3   0   34.19    1.70 
  -2  -4   0  137.13    6.65 
  -2  -4   0  131.46    7.05 
  -2  -5   0   18.43    1.00 
  -2  -5   0   17.81    1.04 
  -2  -6   0   35.59    2.01 
  -2  -6   0   37.20    1.92 
  -2  -7   0    3.21    0.30 
  -2  -7   0    3.72    0.35 
  -2  -8   0    8.87    0.63 
  -2  -9   0    2.20    0.34 
  -2 -10   0    1.46    0.32 
   3 -10   0    3.01    0.52 
   3  -9   0    2.61    0.44 
   3  -8   0    8.50    0.68 
   3  -7   0    4.82    0.46 
   3  -6   0   37.06    2.14 
   3  -5   0   16.88    1.05 
   3  -4   0  137.64    7.30 
   3  -3   0   64.95    3.49 
  -3   2   0  134.52    6.68 
   3  -2   0  136.09    7.13 
  -3   1   0   64.93    3.36 
  -3   1   0   68.79    3.16 
   3  -1   0   68.33    3.57 
  -3   0   0  229.19   10.26 
   3   0   0  188.32   10.88 
  -3  -1   0   68.53    3.25 
   3   1   0   62.42    3.43 
  -3  -2   0  146.38    7.21 
  -3  -3   0   63.02    3.38 
  -3  -3   0   66.02    3.22 
  -3  -4   0  134.24    7.22 
  -3  -4   0  141.68    6.83 
  -3  -5   0   18.82    1.08 
  -3  -5   0   20.21    1.07 
  -3  -6   0   36.71    1.85 
  -3  -6   0   33.28    1.90 
  -3  -7   0    5.20    0.41 
  -3  -8   0    8.39    0.60 
  -3  -9   0    2.59    0.37 
  -3 -10   0    1.72    0.35 
   4 -10   0    0.05    0.29 
   4  -9   0    5.38    0.62 
   4  -8   0    0.05    0.17 
   4  -7   0   13.98    0.97 
   4  -6   0    1.31    0.26 
   4  -5   0   39.12    2.22 
   4  -4   0    3.29    0.32 
  -4   3   0   45.61    2.42 
   4  -3   0   48.75    2.59 
  -4   2   0    6.17    0.40 
   4  -2   0    6.25    0.42 
  -4   1   0  197.24    9.08 
  -4   1   0  196.41    9.62 
   4  -1   0  191.17   10.22 
  -4   0   0    1.01    0.13 
   4   0   0    1.08    0.10 
  -4  -1   0  190.68    9.48 
  -4  -1   0  189.50    8.99 
   4   1   0  194.94   10.06 
   4   1   0  195.04   10.06 
  -4  -2   0    6.19    0.37 
  -4  -3   0   50.54    2.55 
  -4  -4   0    3.10    0.24 
  -4  -5   0   34.40    1.97 
  -4  -5   0   41.59    2.05 
  -4  -6   0    1.18    0.19 
  -4  -7   0   14.35    0.86 
  -4  -8   0   -0.08    0.11 
  -4  -9   0    5.98    0.52 
  -4 -10   0    0.03    0.21 
   5  -9   0   -0.35    0.20 
   5  -8   0    5.33    0.58 
   5  -7   0   -0.03    0.14 
   5  -6   0   21.40    1.35 
   5  -5   0    0.60    0.17 
   5  -4   0   67.73    3.70 
  -5   3   0    3.00    0.27 
   5  -3   0    3.46    0.30 
  -5   2   0  113.67    5.76 
   5  -2   0  117.03    6.12 
  -5   1   0    0.84    0.09 
  -5   1   0    0.70    0.14 
   5  -1   0    0.97    0.14 
  -5   0   0  124.02    6.15 
   5   0   0  123.17    6.49 
  -5  -1   0    1.03    0.12 
  -5  -1   0    1.08    0.15 
   5   1   0    0.84    0.09 
   5   1   0    0.80    0.09 
  -5  -2   0  108.92    5.41 
  -5  -3   0    4.35    0.30 
  -5  -4   0   64.56    3.26 
  -5  -5   0    0.62    0.13 
  -5  -6   0   20.15    1.12 
  -5  -7   0    0.23    0.12 
  -5  -8   0    5.34    0.44 
  -5  -9   0    0.16    0.18 
   6  -9   0    2.05    0.45 
   6  -8   0    1.12    0.33 
   6  -7   0    7.85    0.65 
   6  -6   0    4.94    0.47 
   6  -5   0   16.48    1.07 
  -6   4   0   10.74    0.67 
   6  -4   0    9.74    0.70 
  -6   3   0   61.16    3.33 
   6  -3   0   68.78    3.55 
  -6   2   0   11.11    0.66 
   6  -2   0    9.82    0.66 
  -6   1   0   76.98    3.72 
  -6   1   0   78.71    4.00 
   6  -1   0   81.31    4.21 
  -6   0   0    1.03    0.17 
   6   0   0    0.84    0.13 
  -6  -1   0   79.33    3.76 
  -6  -1   0   82.26    4.01 
   6   1   0   78.01    4.18 
   6   1   0   77.97    4.18 
  -6  -2   0    8.83    0.54 
  -6  -2   0    9.26    0.52 
  -6  -3   0   63.45    3.20 
  -6  -4   0   10.46    0.62 
  -6  -5   0   15.33    0.88 
  -6  -6   0    4.85    0.38 
  -6  -7   0    7.23    0.52 
  -6  -8   0    1.00    0.21 
  -6  -9   0    1.89    0.32 
   7  -9   0    1.03    0.36 
   7  -8   0    4.34    0.58 
   7  -7   0    3.37    0.46 
   7  -6   0    6.73    0.57 
   7  -5   0   11.17    0.79 
  -7   4   0   12.67    0.82 
   7  -4   0   12.46    0.84 
  -7   3   0   13.36    0.83 
   7  -3   0   13.42    0.85 
  -7   2   0   29.76    1.40 
  -7   2   0   27.33    1.55 
   7  -2   0   28.00    1.61 
  -7   1   0   32.77    1.60 
  -7   1   0   32.88    1.76 
   7  -1   0   32.85    1.82 
  -7   0   0   38.37    2.03 
   7   0   0   38.74    2.11 
  -7  -1   0   32.56    1.61 
  -7  -1   0   34.26    1.75 
   7   1   0   31.73    1.77 
  -7  -2   0   29.28    1.50 
  -7  -2   0   26.30    1.38 
  -7  -3   0   14.72    0.77 
  -7  -3   0   12.88    0.79 
  -7  -4   0   11.97    0.71 
  -7  -5   0   10.91    0.67 
  -7  -6   0    5.76    0.43 
  -7  -7   0    3.82    0.35 
  -7  -8   0    3.20    0.38 
  -7  -9   0    1.00    0.27 
   8  -8   0    2.51    0.45 
   8  -7   0    0.71    0.25 
   8  -6   0    5.76    0.53 
   8  -5   0    0.98    0.24 
  -8   4   0    8.78    0.66 
   8  -4   0    8.81    0.65 
  -8   3   0    1.22    0.24 
   8  -3   0    2.25    0.28 
  -8   2   0   48.09    2.47 
  -8   2   0   48.29    2.25 
   8  -2   0   43.15    2.56 
  -8   1   0    3.43    0.33 
  -8   1   0    3.31    0.24 
   8  -1   0    2.70    0.29 
  -8   0   0   17.59    0.91 
  -8  -1   0    3.00    0.31 
  -8  -1   0    2.83    0.23 
  -8  -2   0   45.75    2.34 
  -8  -2   0   42.79    2.16 
  -8  -3   0    1.97    0.23 
  -8  -3   0    2.41    0.27 
  -8  -4   0    7.98    0.55 
  -8  -4   0    8.54    0.55 
  -8  -5   0    1.07    0.20 
  -8  -6   0    6.18    0.47 
  -8  -7   0    0.91    0.21 
  -8  -8   0    2.13    0.33 
   9  -8   0    0.16    0.23 
   9  -7   0    3.70    0.52 
   9  -6   0    0.71    0.26 
   9  -5   0    6.60    0.58 
  -9   4   0    4.40    0.48 
   9  -4   0    4.37    0.43 
  -9   3   0   10.79    0.74 
   9  -3   0   10.50    0.74 
  -9   2   0    0.73    0.19 
   9  -2   0    0.91    0.20 
  -9   1   0   12.59    0.65 
  -9   1   0   11.53    0.75 
   9  -1   0   10.59    0.74 
  -9   0   0    0.13    0.09 
  -9   0   0    0.10    0.10 
   9   0   0    0.22    0.10 
  -9  -1   0   13.83    0.81 
  -9  -1   0   11.62    0.69 
  -9  -2   0    0.84    0.16 
  -9  -2   0    0.61    0.18 
  -9  -3   0    9.89    0.67 
  -9  -3   0    9.83    0.61 
  -9  -4   0    3.47    0.37 
  -9  -4   0    3.94    0.36 
  -9  -5   0    6.38    0.47 
  -9  -5   0    5.46    0.45 
  -9  -6   0    0.74    0.19 
  -9  -6   0    0.60    0.21 
  -9  -7   0    3.76    0.44 
  -9  -7   0    4.46    0.44 
  -9  -8   0    0.49    0.20 
  -9  -8   0    0.39    0.22 
  10  -7   0    0.46    0.24 
  10  -6   0    2.66    0.45 
  10  -5   0    0.60    0.23 
 -10   4   0   10.34    0.76 
  10  -4   0    9.05    0.72 
 -10   3   0    5.49    0.49 
  10  -3   0    4.79    0.45 
 -10   2   0   24.60    1.45 
  10  -2   0   25.50    1.50 
 -10   1   0    1.64    0.26 
  10  -1   0    0.26    0.12 
 -10   0   0   22.02    1.27 
 -10  -1   0    1.67    0.21 
 -10  -1   0    1.49    0.26 
 -10  -2   0   26.06    1.31 
 -10  -2   0   23.46    1.41 
 -10  -3   0    5.57    0.48 
 -10  -3   0    5.40    0.41 
 -10  -4   0    9.67    0.62 
 -10  -4   0    8.98    0.66 
 -10  -5   0    0.58    0.20 
 -10  -5   0    0.67    0.20 
 -10  -6   0    2.42    0.35 
 -10  -6   0    2.65    0.36 
 -10  -7   0    0.51    0.22 
 -10  -7   0    0.64    0.24 
  11  -6   0    1.55    0.37 
 -11   5   0    2.06    0.40 
  11  -5   0    2.24    0.39 
 -11   4   0    2.75    0.43 
  11  -4   0    1.91    0.35 
 -11   3   0    4.58    0.51 
  11  -3   0    5.13    0.49 
 -11   2   0    2.26    0.34 
  11  -2   0    2.10    0.32 
 -11   1   0    3.61    0.40 
 -11   0   0    1.34    0.27 
 -11  -1   0    4.58    0.46 
 -11  -2   0    2.96    0.30 
 -11  -2   0    2.99    0.38 
 -11  -3   0    4.72    0.49 
 -11  -3   0    4.43    0.38 
 -11  -4   0    2.32    0.36 
 -11  -4   0    2.20    0.30 
 -11  -5   0    1.79    0.34 
 -11  -5   0    1.93    0.31 
 -11  -6   0    1.20    0.30 
 -11  -6   0    1.06    0.26 
  12  -5   0    0.67    0.31 
 -12   4   0    1.51    0.36 
  12  -4   0    0.73    0.27 
 -12   3   0    1.54    0.32 
 -12   2   0    2.34    0.38 
 -12   1   0    3.38    0.42 
 -12   0   0    4.56    0.47 
 -12  -1   0    3.41    0.42 
 -12  -2   0    1.82    0.33 
 -12  -3   0    1.89    0.35 
 -12  -4   0    1.62    0.29 
 -12  -4   0    1.56    0.34 
 -12  -5   0    0.69    0.31 
 -12  -5   0    0.59    0.23 
 -13   3   0    0.70    0.28 
 -13   2   0    3.34    0.45 
 -13   1   0    0.71    0.24 
 -13   0   0    3.29    0.42 
 -13  -1   0    0.21    0.21 
 -13  -2   0    3.44    0.46 
 -13  -3   0    0.01    0.23 
 -13  -3  -1    0.15    0.24 
 -13  -2  -1    3.06    0.45 
 -13  -1  -1    0.33    0.22 
 -13   0  -1    2.74    0.42 
 -13   1  -1    0.17    0.21 
 -13   2  -1    3.42    0.46 
 -13   3  -1    0.29    0.22 
 -12  -5  -1    0.47    0.23 
 -12  -5  -1    1.30    0.34 
 -12  -4  -1    1.19    0.33 
 -12  -3  -1    1.28    0.30 
 -12  -2  -1    2.85    0.41 
 -12  -1  -1    2.37    0.37 
 -12   0  -1    1.27    0.29 
 -12   1  -1    1.80    0.32 
 -12   2  -1    3.20    0.43 
 -12   3  -1    1.23    0.31 
  12  -4   1    1.32    0.32 
 -12   4  -1    1.37    0.33 
  12  -5   1    1.01    0.32 
 -12   5  -1    1.47    0.36 
 -11  -6  -1    0.32    0.20 
 -11  -6  -1    0.35    0.23 
 -11  -5  -1    1.69    0.28 
 -11  -5  -1    1.48    0.32 
 -11  -4  -1    1.10    0.28 
 -11  -4  -1    1.18    0.23 
 -11  -3  -1    3.00    0.41 
 -11  -3  -1    2.65    0.31 
 -11  -2  -1    1.45    0.29 
 -11  -1  -1    2.18    0.33 
 -11   0  -1    3.83    0.42 
 -11   1  -1    1.96    0.31 
 -11   2  -1    1.44    0.28 
  11  -3   1    2.77    0.37 
 -11   3  -1    2.85    0.41 
  11  -4   1    1.29    0.28 
 -11   4  -1    1.09    0.30 
  11  -5   1    1.71    0.34 
 -11   5  -1    2.49    0.45 
  11  -6   1    0.42    0.25 
 -10  -7  -1    0.26    0.22 
 -10  -7  -1    0.09    0.18 
 -10  -6  -1    2.16    0.34 
 -10  -6  -1    2.39    0.34 
 -10  -5  -1    0.85    0.22 
 -10  -5  -1    0.80    0.21 
 -10  -4  -1    6.95    0.50 
 -10  -4  -1    6.92    0.55 
 -10  -3  -1    2.29    0.34 
 -10  -3  -1    2.50    0.27 
 -10  -2  -1   11.63    0.66 
 -10  -2  -1   10.17    0.74 
 -10  -1  -1    0.08    0.08 
 -10  -1  -1    0.06    0.12 
 -10   0  -1   20.99    1.23 
  10  -1   1    0.16    0.11 
 -10   1  -1    0.16    0.12 
  10  -2   1   11.97    0.78 
 -10   2  -1   11.12    0.78 
  10  -3   1    2.90    0.35 
 -10   3  -1    2.67    0.38 
  10  -4   1    6.86    0.56 
 -10   4  -1    6.15    0.57 
  10  -5   1    1.02    0.26 
 -10   5  -1    1.14    0.31 
  10  -6   1    2.32    0.40 
  10  -7   1    0.12    0.22 
  -9  -8  -1    0.26    0.22 
  -9  -7  -1    3.43    0.40 
  -9  -6  -1    1.29    0.25 
  -9  -5  -1    8.28    0.59 
  -9  -4  -1    1.70    0.26 
  -9  -4  -1    1.82    0.25 
  -9  -3  -1   17.98    1.08 
  -9  -3  -1   18.30    0.99 
  -9  -2  -1    6.08    0.41 
  -9  -2  -1    5.95    0.48 
  -9  -1  -1   19.54    1.15 
  -9   0  -1    0.91    0.20 
  -9   0  -1    1.51    0.16 
  -9   1  -1   20.82    1.21 
   9  -2   1    6.41    0.48 
  -9   2  -1    6.08    0.49 
   9  -3   1   18.62    1.12 
  -9   3  -1   16.98    1.09 
   9  -4   1    1.74    0.29 
  -9   4  -1    2.27    0.35 
   9  -5   1    9.32    0.72 
  -9   5  -1    9.48    0.73 
   9  -6   1    1.81    0.34 
   9  -7   1    3.26    0.48 
   9  -8   1    0.19    0.21 
  -8  -8  -1    0.72    0.24 
  -8  -7  -1    0.83    0.22 
  -8  -6  -1    4.39    0.38 
  -8  -5  -1    1.29    0.21 
  -8  -4  -1   21.96    1.23 
  -8  -3  -1    9.40    0.55 
  -8  -3  -1    8.51    0.59 
  -8  -2  -1   23.23    1.22 
  -8  -2  -1   24.72    1.35 
  -8  -1  -1   18.09    0.94 
  -8  -1  -1   18.15    1.05 
   8   0   1   34.74    1.86 
  -8   0  -1   32.95    1.82 
  -8   0  -1   33.69    1.66 
   8  -1   1   19.46    1.12 
  -8   1  -1   18.56    1.11 
  -8   1  -1   18.93    0.96 
   8  -2   1   24.80    1.49 
  -8   2  -1   26.78    1.46 
   8  -3   1    8.99    0.64 
  -8   3  -1    8.68    0.63 
   8  -4   1   23.30    1.44 
  -8   4  -1   23.89    1.39 
   8  -5   1    1.40    0.28 
   8  -6   1    3.65    0.46 
   8  -7   1    0.90    0.27 
   8  -8   1    0.99    0.30 
  -7  -9  -1    1.33    0.30 
  -7  -8  -1    2.59    0.35 
  -7  -7  -1    1.93    0.28 
  -7  -6  -1    5.67    0.43 
  -7  -5  -1    7.44    0.51 
  -7  -4  -1   14.03    0.82 
  -7  -3  -1   11.80    0.71 
  -7  -2  -1   35.47    1.75 
  -7  -2  -1   35.69    1.88 
   7   1   1   43.06    2.16 
  -7  -1  -1   36.46    2.11 
  -7  -1  -1   40.14    1.95 
   7   0   1   42.88    2.32 
  -7   0  -1   42.78    2.25 
  -7   0  -1   42.82    2.06 
   7  -1   1   40.33    2.21 
  -7   1  -1   38.58    2.12 
  -7   1  -1   40.89    1.93 
  -7   1  -1   40.90    1.93 
   7  -2   1   34.03    1.93 
  -7   2  -1   34.81    1.85 
   7  -3   1   13.72    0.83 
  -7   3  -1   11.91    0.80 
   7  -4   1   16.15    1.02 
  -7   4  -1   15.33    0.97 
   7  -5   1    7.54    0.60 
   7  -6   1    7.25    0.61 
   7  -7   1    1.48    0.33 
   7  -8   1    2.40    0.43 
   7  -9   1    1.48    0.38 
  -6  -9  -1    1.28    0.28 
  -6  -8  -1    0.27    0.16 
  -6  -7  -1    9.50    0.64 
  -6  -6  -1    1.05    0.19 
  -6  -5  -1   27.22    1.47 
  -6  -4  -1    1.28    0.18 
  -6  -3  -1   40.33    2.08 
  -6  -2  -1   11.09    0.65 
   6   1   1   80.34    3.99 
  -6  -1  -1   73.59    3.83 
  -6  -1  -1   72.85    3.58 
   6   0   1   36.67    1.96 
  -6   0  -1   35.51    1.74 
  -6   0  -1   36.59    1.91 
   6  -1   1   74.21    4.04 
  -6   1  -1   75.78    3.57 
  -6   1  -1   77.67    3.85 
   6  -2   1   12.83    0.81 
  -6   2  -1   13.75    0.80 
   6  -3   1   43.13    2.37 
  -6   3  -1   42.06    2.25 
   6  -4   1    1.69    0.26 
  -6   4  -1    1.55    0.24 
   6  -5   1   28.81    1.71 
   6  -6   1    1.43    0.27 
   6  -7   1   10.59    0.82 
   6  -8   1    0.25    0.21 
   6  -9   1    1.63    0.38 
  -5  -9  -1   -0.05    0.16 
  -5  -8  -1    6.20    0.49 
  -5  -7  -1    0.58    0.15 
  -5  -6  -1   15.97    0.93 
  -5  -5  -1    3.52    0.29 
  -5  -4  -1   61.73    3.13 
  -5  -3  -1    1.53    0.17 
  -5  -2  -1   67.40    3.38 
   5   1   1    0.91    0.09 
  -5  -1  -1    1.00    0.14 
   5   0   1  105.81    5.56 
  -5   0  -1  107.88    5.28 
  -5   0  -1  103.25    4.94 
   5  -1   1    0.97    0.14 
  -5   1  -1    0.70    0.14 
  -5   1  -1    0.86    0.08 
   5  -2   1   66.53    3.66 
  -5   2  -1   69.97    3.46 
   5  -3   1    1.72    0.23 
  -5   3  -1    2.10    0.23 
   5  -4   1   62.60    3.43 
  -5   4  -1   62.60    3.21 
   5  -5   1    3.32    0.37 
   5  -6   1   16.68    1.09 
   5  -7   1    0.69    0.23 
   5  -8   1    7.69    0.69 
   5  -9   1    0.15    0.22 
  -4 -10  -1    0.15    0.21 
  -4  -9  -1    4.01    0.45 
  -4  -8  -1    1.55    0.26 
  -4  -7  -1   16.59    0.98 
  -4  -6  -1    6.86    0.48 
  -4  -5  -1   33.07    1.74 
  -4  -4  -1   19.05    1.03 
  -4  -3  -1   69.26    3.47 
  -4  -2  -1   55.70    2.80 
   4   1   1  127.24    6.52 
  -4  -1  -1  121.78    6.16 
   4   0   1   20.02    1.04 
  -4   0  -1   16.62    1.01 
  -4   0  -1   19.67    0.92 
   4  -1   1  123.44    6.40 
  -4   1  -1  121.24    5.68 
  -4   1  -1  120.56    6.05 
   4  -2   1   59.46    3.21 
  -4   2  -1   60.26    3.03 
   4  -3   1   66.21    3.57 
  -4   3  -1   66.02    3.35 
  -4   3  -1   66.12    3.35 
   4  -4   1   19.77    1.18 
   4  -5   1   32.11    1.86 
   4  -6   1    6.56    0.54 
   4  -7   1   16.57    1.11 
   4  -8   1    1.72    0.34 
   4  -9   1    3.92    0.54 
   4 -10   1    0.41    0.30 
  -3 -10  -1    2.27    0.40 
  -3  -9  -1    4.11    0.46 
  -3  -8  -1    4.84    0.43 
  -3  -7  -1   12.01    0.76 
  -3  -6  -1   20.27    1.12 
  -3  -6  -1   19.09    1.11 
  -3  -5  -1   19.19    1.05 
  -3  -5  -1   18.59    1.05 
  -3  -4  -1   86.37    4.36 
  -3  -4  -1   88.22    4.59 
  -3  -3  -1   18.46    0.98 
  -3  -2  -1  215.67   10.60 
  -3  -1  -1   26.52    1.38 
  -3  -1  -1   27.85    1.45 
  -3   0  -1  223.79   11.73 
  -3   0  -1  225.41   11.05 
  -3   1  -1   35.98    1.61 
  -3   1  -1   32.93    1.86 
  -3   1  -1   33.41    1.75 
  -3   2  -1  220.34   11.52 
  -3   2  -1  218.52   10.80 
   3  -3   1   19.75    1.22 
  -3   3  -1   23.38    1.15 
   3  -4   1   84.71    4.55 
   3  -5   1   18.02    1.11 
   3  -6   1   19.21    1.20 
   3  -7   1   11.29    0.82 
   3  -8   1    4.69    0.53 
   3  -9   1    3.48    0.49 
   3 -10   1    2.50    0.47 
  -2 -10  -1    2.75    0.42 
  -2  -9  -1    1.22    0.27 
  -2  -8  -1    9.33    0.66 
  -2  -7  -1    7.61    0.53 
  -2  -7  -1    7.18    0.53 
  -2  -6  -1   48.27    2.58 
  -2  -6  -1   46.60    2.47 
  -2  -5  -1   18.15    1.04 
  -2  -5  -1   18.48    1.02 
  -2  -4  -1   63.16    3.41 
  -2  -4  -1   65.78    3.25 
  -2  -3  -1   41.96    2.18 
  -2  -3  -1   44.24    2.29 
  -2  -2  -1  311.07   15.85 
  -2  -2  -1  296.14   14.88 
  -2  -1  -1  237.68   12.27 
  -2  -1  -1  230.10   11.46 
  -2   0  -1  246.58   13.43 
  -2   0  -1  268.46   12.64 
  -2   1  -1  226.47   10.86 
  -2   1  -1  215.86   11.56 
  -2   2  -1  275.19   13.31 
  -2   2  -1  267.13   14.19 
  -2   3  -1   36.92    2.04 
   2  -4   1   62.25    3.36 
   2  -5   1   17.82    1.09 
   2  -6   1   45.44    2.56 
   2  -7   1    7.40    0.60 
   2  -8   1   11.18    0.84 
   2  -9   1    1.67    0.35 
   2 -10   1    2.52    0.46 
  -1 -10  -1   -0.05    0.20 
  -1  -9  -1    5.23    0.51 
  -1  -8  -1   -0.04    0.13 
  -1  -8  -1   -0.02    0.13 
  -1  -7  -1   22.61    1.30 
  -1  -7  -1   21.05    1.24 
  -1  -6  -1    4.67    0.36 
  -1  -6  -1    4.46    0.36 
  -1  -5  -1   99.98    4.87 
  -1  -5  -1   94.28    5.15 
  -1  -4  -1   12.67    0.72 
  -1  -4  -1   12.81    0.74 
  -1  -3  -1  207.95   10.03 
  -1  -3  -1  199.77   10.66 
  -1  -2  -1   57.27    2.95 
  -1  -2  -1   61.32    3.13 
  -1  -1  -1   21.74    1.09 
  -1   0  -1    3.16    0.24 
  -1   0  -1    2.78    0.25 
  -1   1  -1   12.75    0.75 
  -1   1  -1   13.51    0.70 
  -1   2  -1   57.03    3.04 
  -1   3  -1  198.68   10.44 
  -1   4  -1   13.95    0.86 
   1  -5   1   93.83    5.03 
   1  -6   1    3.77    0.36 
   1  -7   1   18.58    1.18 
   1  -8   1    0.00    0.14 
   1  -9   1    5.18    0.56 
   1 -10   1   -0.11    0.21 
   0 -10  -1    4.37    0.50 
   0  -9  -1    0.54    0.19 
   0  -9  -1    0.55    0.24 
   0  -8  -1   18.73    1.19 
   0  -7  -1    3.30    0.35 
   0  -6  -1   68.77    3.72 
   0  -5  -1    0.60    0.13 
   0  -4  -1  105.15    5.56 
   0  -3  -1   19.02    1.06 
   0  -2  -1  189.00    9.89 
   0  -1  -1    2.37    0.17 
   0   0   1   90.55    4.43 
   0   0   1   98.86    4.72 
   0   1  -1    1.82    0.14 
   0   2  -1  173.10    9.07 
   0   3  -1   18.27    1.04 
   0   4  -1  114.19    6.06 
   0  -5   1    0.71    0.16 
   0  -6   1   69.11    3.76 
   0  -7   1    3.18    0.36 
   0  -8   1   17.90    1.16 
   0  -9   1    0.35    0.20 
   0  -9   1    0.36    0.18 
   0 -10   1    4.71    0.52 
   1 -10  -1    1.22    0.30 
   1  -9  -1    8.69    0.71 
   1  -8  -1    5.62    0.51 
   1  -7  -1   43.31    2.45 
   1  -6  -1   28.77    1.66 
   1  -5  -1   84.43    4.53 
   1  -4  -1   25.55    1.44 
   1  -3  -1  154.37    8.12 
   1  -2  -1   42.74    2.29 
   1  -1  -1   48.69    2.58 
  -1   0   1   33.72    1.63 
  -1   0   1   35.02    1.71 
   1   0  -1   34.93    1.83 
  -1  -1   1   52.91    2.61 
   1   2  -1   22.89    1.24 
   1   3  -1    0.01    0.03 
   1   4  -1   14.66    0.87 
  -1  -5   1   87.67    4.68 
  -1  -6   1   31.91    1.81 
  -1  -7   1   44.30    2.22 
  -1  -7   1   39.37    2.34 
  -1  -8   1    4.58    0.42 
  -1  -8   1    5.52    0.47 
  -1  -9   1    6.88    0.56 
  -1 -10   1    1.19    0.30 
   2 -10  -1    1.19    0.38 
   2  -9  -1    4.78    0.56 
   2  -8  -1    7.91    0.65 
   2  -7  -1   13.19    0.89 
   2  -6  -1   10.94    0.75 
   2  -5  -1   24.68    1.44 
   2  -4  -1   22.56    1.30 
   2  -3  -1   73.02    3.90 
   2  -2  -1  147.04    7.72 
  -2   1   1  309.97   13.63 
  -2   1   1  314.67   14.37 
   2  -1  -1  254.58   15.28 
  -2   0   1  583.92   25.64 
  -2   0   1  568.94   27.02 
   2   0  -1  502.90   28.74 
  -2  -1   1  334.22   15.77 
  -2  -1   1  309.76   14.97 
  -2  -2   1  161.44    7.85 
   2   2  -1  158.19    8.35 
  -2  -3   1   74.20    3.83 
   2   3  -1   80.26    4.08 
  -2  -4   1   23.49    1.27 
   2   4  -1   25.48    1.37 
  -2  -5   1   24.51    1.41 
  -2  -5   1   25.58    1.33 
  -2  -6   1   12.76    0.75 
  -2  -6   1   12.31    0.78 
  -2  -7   1   13.68    0.85 
  -2  -7   1   14.26    0.88 
  -2  -8   1    7.49    0.56 
  -2  -9   1    5.36    0.49 
  -2 -10   1    1.32    0.32 
   3 -10  -1    2.56    0.50 
   3  -9  -1    0.32    0.25 
   3  -8  -1    8.51    0.70 
   3  -7  -1    4.34    0.42 
   3  -6  -1   26.47    1.57 
   3  -5  -1    8.86    0.62 
   3  -4  -1   51.53    2.82 
   3  -3  -1   89.21    4.76 
  -3   2   1  168.71    8.43 
   3  -2  -1  173.32    8.98 
  -3   1   1   90.56    4.25 
  -3   1   1   91.16    4.49 
   3  -1  -1   90.28    4.79 
  -3   0   1   96.93    4.85 
  -3   0   1   99.00    4.59 
  -3  -1   1   89.92    4.15 
  -3  -1   1   98.70    4.36 
   3   1  -1   76.53    4.62 
  -3  -2   1  187.35    8.62 
   3   2  -1  163.31    9.14 
  -3  -3   1   91.30    4.52 
   3   3  -1   90.96    4.79 
  -3  -4   1   53.59    2.73 
   3   4  -1   54.65    2.89 
  -3  -5   1   11.15    0.66 
  -3  -5   1   11.46    0.68 
  -3  -6   1   28.23    1.55 
  -3  -6   1   27.01    1.48 
  -3  -7   1    3.96    0.34 
  -3  -8   1    8.96    0.62 
  -3  -9   1    0.24    0.18 
  -3 -10   1    2.02    0.37 
   4 -10  -1   -0.31    0.25 
   4  -9  -1    3.66    0.54 
   4  -8  -1    0.76    0.24 
   4  -7  -1   14.11    0.97 
   4  -6  -1    1.02    0.22 
   4  -5  -1   56.26    3.11 
   4  -4  -1    1.37    0.22 
   4  -3  -1  153.72    8.12 
  -4   2   1   16.66    0.93 
   4  -2  -1   17.48    0.99 
  -4   1   1   77.07    3.99 
   4  -1  -1   82.93    4.26 
  -4   0   1    3.43    0.22 
  -4   0   1    3.61    0.25 
  -4  -1   1   70.76    3.37 
  -4  -1   1   76.24    3.55 
   4   1  -1   66.69    3.74 
   4   2  -1    9.69    0.53 
  -4  -3   1  153.43    7.76 
   4   3  -1  161.13    8.23 
  -4  -4   1    1.19    0.15 
  -4  -4   1    1.26    0.12 
   4   4  -1    1.64    0.13 
  -4  -5   1   57.01    2.89 
  -4  -5   1   57.01    3.03 
  -4  -6   1    1.13    0.18 
  -4  -7   1   14.16    0.85 
  -4  -8   1    0.79    0.19 
  -4  -9   1    3.09    0.38 
  -4 -10   1    0.14    0.22 
   5  -9  -1    0.45    0.29 
   5  -8  -1    9.32    0.78 
   5  -7  -1    1.55    0.30 
   5  -6  -1   32.85    1.93 
   5  -5  -1    1.11    0.22 
   5  -4  -1   63.41    3.46 
  -5   3   1    9.25    0.60 
   5  -3  -1   10.42    0.65 
  -5   2   1  164.43    8.14 
   5  -2  -1  163.67    8.65 
  -5   1   1   73.55    3.43 
   5  -1  -1   62.40    3.62 
  -5   0   1  263.25   12.07 
  -5   0   1  254.13   12.74 
  -5  -1   1   77.53    3.80 
  -5  -1   1   73.85    3.59 
   5   1  -1   75.70    3.99 
  -5  -2   1  151.20    7.01 
  -5  -2   1  150.74    6.67 
   5   2  -1  124.50    7.40 
  -5  -3   1   10.13    0.58 
  -5  -4   1   64.81    3.26 
  -5  -5   1    0.76    0.14 
  -5  -6   1   30.81    1.64 
  -5  -7   1    1.25    0.20 
  -5  -8   1    8.30    0.58 
  -5  -9   1    0.34    0.18 
   6  -9  -1    1.29    0.39 
   6  -8  -1    0.96    0.31 
   6  -7  -1    5.41    0.58 
   6  -6  -1    2.31    0.35 
   6  -5  -1    6.12    0.51 
   6  -4  -1   28.29    1.65 
  -6   3   1   15.30    1.00 
   6  -3  -1   19.95    1.08 
  -6   2   1   27.92    1.37 
  -6   2   1   27.21    1.50 
   6  -2  -1   27.90    1.58 
  -6   1   1   22.05    1.15 
   6  -1  -1   19.77    1.20 
  -6   0   1   67.01    3.11 
  -6   0   1   64.51    3.31 
   6   0  -1   64.26    3.48 
  -6  -1   1   22.87    1.14 
  -6  -1   1   23.84    1.23 
   6   1  -1   21.66    1.24 
  -6  -2   1   24.53    1.20 
  -6  -2   1   25.98    1.26 
   6   2  -1   21.15    1.26 
  -6  -3   1   20.90    1.09 
  -6  -3   1   19.66    1.06 
  -6  -4   1   26.27    1.39 
  -6  -5   1    5.76    0.40 
  -6  -6   1    1.97    0.24 
  -6  -7   1    4.01    0.35 
  -6  -8   1    0.99    0.22 
  -6  -9   1    1.34    0.28 
   7  -9  -1    0.56    0.30 
   7  -8  -1    2.15    0.42 
   7  -7  -1    2.85    0.44 
   7  -6  -1   13.70    0.96 
   7  -5  -1    9.27    0.70 
  -7   4   1   41.40    2.17 
   7  -4  -1   38.80    2.28 
  -7   3   1   18.79    1.15 
   7  -3  -1   21.14    1.22 
  -7   2   1   33.20    1.85 
  -7   2   1   34.57    1.70 
   7  -2  -1   35.98    1.96 
  -7   1   1   25.96    1.33 
   7  -1  -1   22.23    1.37 
  -7   0   1   17.10    0.97 
  -7   0   1   16.51    0.88 
   7   0  -1   17.71    1.00 
  -7  -1   1   27.20    1.38 
  -7  -1   1   26.49    1.28 
   7   1  -1   23.05    1.39 
  -7  -2   1   32.88    1.75 
  -7  -2   1   33.36    1.65 
  -7  -3   1   18.84    0.97 
  -7  -3   1   17.28    1.00 
  -7  -4   1   36.47    1.91 
  -7  -4   1   36.82    1.86 
  -7  -5   1    8.32    0.54 
  -7  -6   1   12.03    0.74 
  -7  -7   1    2.50    0.29 
  -7  -8   1    2.16    0.31 
  -7  -9   1    0.35    0.22 
   8  -8  -1    3.38    0.52 
   8  -7  -1    1.44    0.32 
   8  -6  -1   11.72    0.88 
   8  -5  -1    0.10    0.15 
  -8   4   1   35.68    1.96 
   8  -4  -1   34.34    2.04 
  -8   3   1    4.53    0.40 
   8  -3  -1    4.08    0.39 
  -8   2   1   48.08    2.39 
  -8   2   1   48.39    2.20 
   8  -2  -1   38.38    2.48 
  -8   1   1    6.25    0.41 
  -8   1   1    7.05    0.48 
   8  -1  -1    6.83    0.49 
  -8   0   1   32.37    1.80 
  -8   0   1   34.31    1.67 
   8   0  -1   34.78    1.88 
  -8  -1   1    7.49    0.44 
  -8  -1   1    7.07    0.50 
   8   1  -1    7.21    0.46 
  -8  -2   1   47.17    2.38 
  -8  -2   1   43.34    2.22 
  -8  -3   1    3.98    0.33 
  -8  -3   1    4.15    0.34 
  -8  -4   1   32.33    1.67 
  -8  -4   1   32.45    1.73 
  -8  -5   1   -0.04    0.12 
  -8  -5   1    0.00    0.11 
  -8  -6   1   11.56    0.71 
  -8  -6   1   10.07    0.68 
  -8  -7   1    1.35    0.27 
  -8  -7   1    1.38    0.24 
  -8  -8   1    3.27    0.41 
  -8  -8   1    3.07    0.37 
   9  -8  -1    0.04    0.22 
   9  -7  -1    3.14    0.50 
   9  -6  -1    0.05    0.19 
   9  -5  -1    6.16    0.56 
  -9   4   1    1.13    0.26 
   9  -4  -1    1.54    0.28 
  -9   3   1    8.20    0.60 
   9  -3  -1    7.23    0.59 
  -9   2   1    1.10    0.22 
   9  -2  -1    0.52    0.18 
  -9   1   1   17.56    0.82 
  -9   1   1   15.53    0.90 
   9  -1  -1   11.54    0.89 
  -9   0   1    0.30    0.11 
  -9   0   1    0.05    0.09 
   9   0  -1    0.33    0.10 
  -9  -1   1   15.87    0.94 
  -9  -1   1   15.53    0.85 
  -9  -2   1    1.02    0.20 
  -9  -2   1    0.78    0.17 
  -9  -3   1    6.49    0.45 
  -9  -3   1    6.28    0.49 
  -9  -4   1    1.04    0.20 
  -9  -4   1    1.34    0.23 
  -9  -5   1    6.07    0.46 
  -9  -5   1    5.43    0.44 
  -9  -6   1   -0.03    0.14 
  -9  -6   1   -0.09    0.14 
  -9  -7   1    3.27    0.41 
  -9  -7   1    3.57    0.39 
  -9  -8   1    0.21    0.18 
  -9  -8   1    0.05    0.18 
  10  -7  -1    0.30    0.25 
  10  -6  -1    3.49    0.50 
  10  -5  -1   -0.13    0.17 
 -10   4   1    4.48    0.53 
  10  -4  -1    5.43    0.51 
 -10   3   1    0.33    0.17 
  10  -3  -1    0.76    0.22 
 -10   2   1   20.09    1.15 
  10  -2  -1   17.66    1.16 
 -10   1   1    0.96    0.21 
  10  -1  -1    0.34    0.14 
  10  -1  -1    0.36    0.14 
 -10   0   1   17.38    1.05 
 -10   0   1   17.77    0.94 
 -10  -1   1    0.99    0.18 
 -10  -1   1    0.68    0.19 
 -10  -2   1   18.60    1.10 
 -10  -2   1   18.12    1.00 
 -10  -3   1    0.57    0.16 
 -10  -3   1    0.37    0.16 
 -10  -4   1    4.72    0.47 
 -10  -4   1    5.08    0.41 
 -10  -5   1   -0.05    0.14 
 -10  -5   1   -0.15    0.15 
 -10  -6   1    3.67    0.41 
 -10  -6   1    3.49    0.40 
 -10  -7   1    0.24    0.20 
 -10  -7   1    0.35    0.22 
  11  -6  -1    0.91    0.31 
  11  -5  -1    4.01    0.51 
 -11   4   1    2.24    0.41 
  11  -4  -1    2.67    0.40 
 -11   3   1    4.57    0.48 
  11  -3  -1    3.03    0.41 
 -11   2   1    4.59    0.46 
  11  -2  -1    3.86    0.41 
 -11   1   1    2.16    0.31 
 -11   0   1    5.56    0.46 
 -11  -1   1    2.52    0.27 
 -11  -1   1    2.85    0.35 
 -11  -2   1    4.91    0.39 
 -11  -2   1    4.84    0.45 
 -11  -3   1    4.15    0.39 
 -11  -3   1    4.57    0.46 
 -11  -4   1    2.71    0.39 
 -11  -4   1    2.15    0.31 
 -11  -5   1    4.10    0.43 
 -11  -5   1    3.98    0.47 
 -11  -6   1    1.02    0.30 
 -11  -6   1    0.44    0.22 
  12  -5  -1    0.81    0.30 
 -12   4   1    0.52    0.28 
  12  -4  -1    0.54    0.24 
 -12   3   1    2.03    0.36 
 -12   2   1    0.85    0.26 
 -12   1   1    3.28    0.40 
 -12   0   1    0.94    0.24 
 -12  -1   1    3.13    0.39 
 -12  -2   1    0.82    0.24 
 -12  -3   1    1.92    0.35 
 -12  -3   1    2.01    0.29 
 -12  -4   1    0.80    0.23 
 -12  -4   1    0.57    0.26 
 -12  -5   1    1.10    0.33 
 -12  -5   1    1.21    0.28 
 -13   3   1    0.10    0.20 
 -13   2   1    2.34    0.40 
 -13   1   1    0.22    0.19 
 -13   0   1    2.01    0.34 
 -13  -1   1    0.38    0.22 
 -13  -2   1    3.38    0.44 
 -13  -3   1    0.03    0.22 
 -13  -3  -2    0.59    0.27 
 -13  -2  -2    1.31    0.33 
 -13  -1  -2    0.22    0.23 
 -13   0  -2    1.99    0.37 
 -13   1  -2    0.19    0.22 
 -13   2  -2    1.24    0.32 
 -13   3  -2    0.70    0.28 
 -12  -5  -2    1.56    0.38 
 -12  -4  -2    0.69    0.30 
 -12  -3  -2    2.36    0.40 
 -12  -2  -2    3.65    0.48 
 -12  -1  -2    0.44    0.22 
 -12   0  -2    2.04    0.36 
 -12   1  -2    0.62    0.23 
 -12   2  -2    2.51    0.39 
 -12   3  -2    2.66    0.43 
  12  -4   2    1.03    0.29 
 -12   4  -2    0.82    0.30 
  12  -5   2    1.68    0.38 
 -11  -6  -2    0.22    0.21 
 -11  -6  -2    0.34    0.23 
 -11  -5  -2    2.18    0.38 
 -11  -5  -2    2.08    0.31 
 -11  -4  -2    0.17    0.21 
 -11  -4  -2   -0.02    0.13 
 -11  -3  -2    6.13    0.56 
 -11  -2  -2    2.15    0.35 
 -11  -1  -2    5.49    0.50 
 -11   0  -2    4.41    0.46 
 -11   1  -2    4.94    0.50 
 -11   2  -2    2.92    0.40 
  11  -3   2    6.86    0.54 
 -11   3  -2    5.92    0.60 
  11  -4   2    0.32    0.20 
 -11   4  -2    0.08    0.20 
  11  -5   2    2.64    0.42 
 -11   5  -2    2.29    0.45 
  11  -6   2    0.33    0.23 
 -10  -7  -2    0.02    0.20 
 -10  -6  -2    1.37    0.29 
 -10  -5  -2    0.48    0.20 
 -10  -5  -2    0.28    0.17 
 -10  -4  -2    3.00    0.33 
 -10  -4  -2    2.52    0.36 
 -10  -3  -2    1.07    0.25 
 -10  -3  -2    1.30    0.21 
 -10  -2  -2   10.08    0.71 
 -10  -2  -2   10.01    0.60 
 -10  -1  -2    0.45    0.17 
 -10   0  -2   11.33    0.77 
 -10   1  -2    0.44    0.18 
  10  -2   2   11.30    0.74 
 -10   2  -2   10.11    0.74 
  10  -3   2    1.42    0.26 
 -10   3  -2    1.49    0.29 
  10  -4   2    2.60    0.38 
 -10   4  -2    3.59    0.45 
  10  -5   2    0.08    0.16 
 -10   5  -2    0.49    0.23 
  10  -6   2    1.59    0.33 
  10  -7   2   -0.08    0.20 
  -9  -7  -2    4.99    0.49 
  -9  -6  -2    1.51    0.28 
  -9  -5  -2    6.14    0.49 
  -9  -4  -2    1.24    0.23 
  -9  -3  -2   16.62    0.90 
  -9  -3  -2   15.58    0.98 
  -9  -2  -2    0.08    0.10 
  -9  -2  -2    0.30    0.14 
  -9  -1  -2   23.66    1.19 
  -9  -1  -2   23.15    1.35 
  -9   0  -2    0.09    0.11 
  -9   1  -2   24.98    1.43 
   9  -2   2    0.02    0.10 
  -9   2  -2   -0.06    0.10 
   9  -3   2   15.52    1.02 
  -9   3  -2   16.64    1.03 
   9  -4   2    1.24    0.25 
  -9   4  -2    1.17    0.26 
   9  -5   2    7.73    0.66 
  -9   5  -2    8.39    0.68 
   9  -6   2    1.50    0.32 
   9  -7   2    4.81    0.58 
  -8  -8  -2    0.82    0.24 
  -8  -7  -2    2.23    0.32 
  -8  -6  -2    4.65    0.41 
  -8  -5  -2    3.82    0.35 
  -8  -4  -2    9.31    0.61 
  -8  -3  -2    7.52    0.52 
  -8  -2  -2    6.15    0.38 
  -8  -2  -2    5.19    0.44 
  -8  -1  -2   21.87    1.11 
  -8  -1  -2   22.23    1.26 
   8   0   2    3.84    0.31 
  -8   0  -2    3.66    0.25 
  -8   0  -2    4.35    0.37 
   8  -1   2   22.62    1.31 
  -8   1  -2   22.65    1.29 
   8  -2   2    6.14    0.46 
  -8   2  -2    5.79    0.47 
   8  -3   2    8.51    0.60 
  -8   3  -2    7.89    0.60 
   8  -4   2   10.58    0.74 
  -8   4  -2   10.18    0.73 
   8  -5   2    4.39    0.47 
  -8   5  -2    3.61    0.45 
   8  -6   2    4.82    0.53 
   8  -7   2    3.22    0.48 
   8  -8   2    1.55    0.36 
  -7  -9  -2    0.71    0.24 
  -7  -8  -2    1.72    0.30 
  -7  -7  -2    1.98    0.29 
  -7  -6  -2    6.12    0.46 
  -7  -5  -2    3.65    0.32 
  -7  -4  -2    8.35    0.55 
  -7  -3  -2    5.71    0.41 
  -7  -2  -2   19.20    1.08 
   7   1   2   14.69    0.81 
  -7  -1  -2   13.69    0.85 
   7   0   2    3.66    0.29 
  -7   0  -2    3.88    0.24 
  -7   0  -2    3.51    0.32 
   7  -1   2   13.75    0.88 
  -7   1  -2   15.69    0.75 
  -7   1  -2   15.08    0.89 
   7  -2   2   20.80    1.19 
  -7   2  -2   19.32    1.15 
   7  -3   2    6.01    0.46 
  -7   3  -2    5.84    0.47 
   7  -4   2    8.62    0.65 
  -7   4  -2    9.22    0.64 
   7  -5   2    3.89    0.43 
  -7   5  -2    3.80    0.41 
   7  -6   2    7.51    0.62 
   7  -7   2    1.84    0.34 
   7  -8   2    1.96    0.42 
   7  -9   2    0.42    0.29 
  -6  -9  -2    2.25    0.36 
  -6  -8  -2    0.59    0.20 
  -6  -7  -2    7.55    0.56 
  -6  -6  -2    2.24    0.28 
  -6  -5  -2   27.43    1.49 
  -6  -4  -2    7.00    0.47 
  -6  -3  -2   41.13    2.13 
   6   2   2   18.16    0.92 
  -6  -2  -2   15.26    0.94 
   6   1   2   61.11    3.25 
  -6  -1  -2   61.73    3.14 
   6   0   2   11.11    0.64 
  -6   0  -2   10.38    0.55 
  -6   0  -2   10.75    0.67 
   6  -1   2   63.19    3.34 
  -6   1  -2   62.26    2.93 
  -6   1  -2   61.12    3.19 
   6  -2   2   15.56    0.90 
  -6   2  -2   14.01    0.87 
   6  -3   2   41.38    2.33 
  -6   3  -2   42.55    2.22 
   6  -4   2    7.97    0.59 
  -6   4  -2    7.87    0.56 
   6  -5   2   29.08    1.73 
   6  -6   2    2.02    0.32 
   6  -7   2    7.90    0.66 
   6  -8   2    0.54    0.28 
   6  -9   2    2.94    0.51 
  -5  -9  -2    0.18    0.18 
  -5  -8  -2    8.00    0.60 
  -5  -7  -2    0.79    0.19 
  -5  -6  -2   20.15    1.14 
  -5  -5  -2    0.12    0.08 
  -5  -4  -2   61.05    3.10 
  -5  -3  -2    0.00    0.07 
  -5  -2  -2   78.81    3.95 
  -5  -1  -2   20.74    1.14 
  -5  -1  -2   21.10    1.13 
  -5   0  -2  164.86    8.10 
  -5   0  -2  163.59    7.60 
  -5   0  -2  160.90    8.56 
  -5   1  -2   22.10    1.04 
  -5   1  -2   21.42    1.19 
  -5   1  -2   21.66    1.24 
  -5   2  -2   81.24    4.39 
  -5   2  -2   82.44    4.13 
  -5   3  -2    0.07    0.06 
   5  -4   2   63.89    3.44 
  -5   4  -2   61.73    3.23 
   5  -5   2    0.35    0.16 
   5  -6   2   20.28    1.28 
   5  -7   2    0.57    0.22 
   5  -8   2    8.67    0.74 
   5  -9   2    0.11    0.26 
  -4 -10  -2    0.70    0.27 
  -4  -9  -2    1.42    0.30 
  -4  -8  -2    1.23    0.25 
  -4  -7  -2    7.04    0.52 
  -4  -6  -2    5.96    0.43 
  -4  -5  -2   24.18    1.31 
  -4  -4  -2   31.07    1.63 
  -4  -3  -2  121.02    6.01 
  -4  -2  -2    1.50    0.16 
  -4  -2  -2    1.79    0.11 
  -4  -1  -2  163.29    8.15 
  -4  -1  -2  166.36    8.64 
  -4  -1  -2  166.13    8.64 
  -4   0  -2   -0.02    0.04 
  -4   0  -2    0.07    0.07 
  -4   1  -2  166.83    8.68 
  -4   1  -2  163.40    8.17 
  -4   2  -2    1.31    0.17 
  -4   2  -2    2.12    0.22 
  -4   3  -2   94.22    4.89 
  -4   3  -2  101.55    5.25 
  -4   4  -2   30.91    1.79 
   4  -5   2   26.69    1.57 
   4  -6   2    6.12    0.52 
   4  -7   2    6.26    0.55 
   4  -8   2    1.09    0.28 
   4  -9   2    1.93    0.41 
   4 -10   2    0.19    0.28 
  -3 -10  -2    1.55    0.35 
  -3  -9  -2    1.66    0.31 
  -3  -8  -2    7.61    0.58 
  -3  -7  -2    3.61    0.37 
  -3  -6  -2   12.55    0.80 
  -3  -6  -2   13.83    0.79 
  -3  -5  -2   24.57    1.43 
  -3  -5  -2   28.60    1.47 
  -3  -4  -2   91.94    4.79 
  -3  -4  -2   90.22    4.56 
  -3  -3  -2   46.86    2.37 
  -3  -1  -2   67.48    3.44 
  -3  -1  -2   70.70    3.63 
  -3   0  -2  151.05    7.75 
  -3   0  -2  144.73    7.31 
  -3   1  -2   67.64    3.57 
  -3   1  -2   66.77    3.37 
  -3   2  -2  101.36    4.93 
  -3   2  -2   96.73    5.25 
  -3   3  -2   44.07    2.41 
  -3   3  -2   43.42    2.23 
  -3   4  -2   91.19    4.92 
   3  -5   2   25.62    1.49 
   3  -6   2   11.85    0.81 
   3  -7   2    2.70    0.39 
   3  -8   2    7.12    0.62 
   3  -9   2    1.60    0.37 
   3 -10   2    1.66    0.41 
  -2 -10  -2    2.40    0.39 
  -2  -9  -2    2.98    0.40 
  -2  -8  -2    6.73    0.53 
  -2  -7  -2   21.61    1.26 
  -2  -7  -2   21.65    1.24 
  -2  -6  -2   12.25    0.73 
  -2  -6  -2   11.18    0.72 
  -2  -5  -2   16.44    0.91 
  -2  -5  -2   14.69    0.89 
  -2  -4  -2  110.55    5.73 
  -2  -4  -2  106.99    5.42 
  -2  -3  -2    4.93    0.30 
  -2  -3  -2    4.86    0.32 
  -2   0  -2 1000.00   49.21 
  -2   0  -2  890.03   46.20 
  -2   1  -2    6.88    0.46 
  -2   1  -2    8.82    0.45 
  -2   2  -2  283.31   14.66 
  -2   2  -2  314.85   15.64 
  -2   3  -2    3.83    0.31 
  -2   4  -2   91.30    4.90 
  -2   5  -2   15.49    0.99 
   2  -6   2   11.01    0.76 
   2  -7   2   21.00    1.32 
   2  -8   2    6.89    0.60 
   2  -9   2    2.97    0.46 
   2 -10   2    2.02    0.44 
  -1 -10  -2   -0.12    0.17 
  -1  -9  -2   10.23    0.75 
  -1  -8  -2    3.17    0.36 
  -1  -8  -2    2.63    0.33 
  -1  -7  -2   21.36    1.27 
  -1  -7  -2   21.28    1.23 
  -1  -6  -2    4.78    0.38 
  -1  -6  -2    4.54    0.36 
  -1  -5  -2   74.44    4.02 
  -1  -5  -2   76.35    3.82 
  -1  -4  -2   14.72    0.83 
  -1  -4  -2   13.74    0.80 
  -1  -3  -2   95.07    4.74 
  -1  -3  -2   95.67    5.02 
  -1  -2  -2   30.00    1.49 
  -1  -2  -2   28.71    1.57 
  -1  -1  -2  673.74   32.76 
  -1  -1  -2  665.27   34.88 
  -1   1  -2  695.45   32.74 
  -1   1  -2  642.21   34.83 
  -1   2  -2   26.30    1.45 
  -1   3  -2   92.16    4.89 
  -1   4  -2   13.22    0.82 
  -1   5  -2   70.14    3.83 
   1  -6   2    4.41    0.38 
   1  -7   2   20.31    1.27 
   1  -8   2    2.63    0.38 
   1  -9   2    9.41    0.77 
   1 -10   2    0.06    0.25 
   0 -10  -2    1.68    0.33 
   0  -9  -2    0.62    0.23 
   0  -9  -2    0.43    0.21 
   0  -8  -2    7.16    0.56 
   0  -8  -2    8.03    0.61 
   0  -7  -2    3.95    0.37 
   0  -6  -2   39.71    2.23 
   0  -5  -2    2.61    0.27 
   0  -4  -2  126.07    6.66 
   0  -3  -2    3.02    0.24 
   0  -2  -2  185.70    9.72 
   0  -1  -2   94.32    4.84 
   0  -1  -2   89.53    4.54 
   0   0   2  295.97   14.12 
   0   0  -2  313.36   15.85 
   0   0  -2  301.59   14.92 
   0  -1   2   77.49    3.94 
   0   1  -2   84.54    4.43 
   0   1  -2   90.12    4.15 
   0   2  -2  159.93    8.39 
   0   3  -2    2.70    0.23 
   0   4  -2  114.89    6.10 
   0   5  -2    2.55    0.29 
   0  -6   2   35.75    2.12 
   0   6  -2   40.08    2.17 
   0  -7   2    4.42    0.41 
   0  -8   2    6.60    0.56 
   0  -9   2    0.57    0.24 
   0 -10   2    2.41    0.39 
   1 -10  -2    0.28    0.21 
   1  -9  -2    3.88    0.47 
   1  -8  -2    3.98    0.45 
   1  -7  -2   14.74    0.97 
   1  -6  -2    6.40    0.49 
   1  -5  -2   63.43    3.45 
   1  -4  -2   84.57    4.52 
   1  -3  -2  271.94   14.24 
   1  -2  -2   30.16    1.64 
   1  -1  -2  463.58   24.17 
  -1   0   2  195.66    9.54 
   1   0  -2  214.48   10.71 
  -1  -1   2  399.94   19.09 
  -1  -1   2  436.60   20.19 
   1   1  -2  396.21   21.40 
   1   2  -2   22.53    1.23 
   1   3  -2  244.41   12.79 
   1   4  -2   80.74    4.31 
   1   5  -2   62.94    3.42 
   1   6  -2    7.36    0.55 
  -1  -7   2   13.16    0.87 
  -1  -8   2    3.58    0.41 
  -1  -8   2    3.54    0.37 
  -1  -9   2    3.73    0.43 
  -1 -10   2    0.23    0.22 
   2 -10  -2    1.58    0.38 
   2  -9  -2    3.65    0.49 
   2  -8  -2    2.78    0.40 
   2  -7  -2    7.42    0.59 
   2  -6  -2   13.63    0.90 
   2  -5  -2   38.15    2.15 
   2  -4  -2   29.19    1.66 
   2  -3  -2  140.74    7.43 
   2  -2  -2   69.85    3.72 
  -2   1   2  112.17    5.38 
   2  -1  -2  118.25    6.06 
  -2   0   2   23.72    1.22 
  -2   0   2   24.31    1.18 
   2   0  -2   24.94    1.31 
  -2  -1   2  108.07    5.27 
  -2  -1   2  106.31    5.03 
  -2  -2   2   66.52    3.20 
  -2  -2   2   63.81    3.07 
   2   2  -2   63.94    3.42 
  -2  -3   2  125.65    5.94 
   2   3  -2  115.02    6.33 
  -2  -4   2   28.25    1.49 
   2   4  -2   29.69    1.61 
  -2  -5   2   34.43    1.75 
   2   5  -2   32.74    1.88 
  -2  -6   2   11.34    0.71 
  -2  -6   2   12.69    0.77 
   2   6  -2   11.85    0.78 
  -2  -7   2    6.55    0.48 
  -2  -7   2    7.24    0.53 
  -2  -8   2    3.48    0.37 
  -2  -9   2    3.50    0.42 
  -2 -10   2    1.42    0.32 
   3 -10  -2    1.20    0.37 
   3  -9  -2    1.20    0.34 
   3  -8  -2   10.08    0.80 
   3  -7  -2    9.05    0.70 
   3  -6  -2   44.83    2.55 
   3  -5  -2    8.82    0.63 
   3  -4  -2   60.53    3.30 
   3  -3  -2   25.41    1.45 
   3  -2  -2  167.49    8.82 
  -3   1   2    4.69    0.27 
  -3   1   2    4.45    0.28 
   3  -1  -2    4.55    0.31 
  -3   0   2  444.79   21.70 
  -3   0   2  434.80   20.60 
   3   0  -2  449.60   23.10 
  -3  -1   2    4.14    0.25 
  -3  -1   2    4.40    0.26 
   3   1  -2    3.98    0.26 
  -3  -2   2  156.80    7.39 
  -3  -2   2  148.81    7.04 
   3   2  -2  145.07    7.86 
  -3  -3   2   23.15    1.24 
   3   3  -2   25.25    1.32 
  -3  -4   2   54.30    2.72 
   3   4  -2   53.90    2.90 
  -3  -5   2    8.96    0.55 
   3   5  -2    9.60    0.60 
  -3  -6   2   42.25    2.27 
  -3  -6   2   41.10    2.14 
   3   6  -2   40.39    2.29 
  -3  -7   2    8.44    0.56 
  -3  -8   2   10.02    0.67 
  -3  -9   2    1.03    0.24 
  -3 -10   2    1.35    0.33 
   4 -10  -2   -0.10    0.27 
   4  -9  -2    5.30    0.64 
   4  -8  -2    0.33    0.20 
   4  -7  -2    8.51    0.68 
   4  -6  -2    0.70    0.21 
   4  -5  -2   35.39    2.04 
   4  -4  -2    0.48    0.14 
   4  -3  -2  127.51    6.77 
  -4   2   2    2.36    0.19 
   4  -2  -2    1.76    0.22 
  -4   1   2  161.67    8.09 
  -4   1   2  165.05    7.67 
   4  -1  -2  164.97    8.62 
  -4   0   2   40.41    2.09 
  -4   0   2   40.52    1.98 
   4   0  -2   42.84    2.22 
  -4  -1   2  162.04    7.85 
  -4  -1   2  158.46    7.46 
   4   1  -2  156.97    8.33 
  -4  -2   2    1.81    0.14 
  -4  -2   2    1.60    0.16 
   4   2  -2    1.33    0.12 
  -4  -3   2  126.58    6.10 
  -4  -3   2  123.88    5.83 
   4   3  -2  120.22    6.48 
  -4  -4   2    0.82    0.12 
   4   4  -2    1.10    0.13 
  -4  -5   2   35.83    1.89 
   4   5  -2   37.40    2.01 
  -4  -6   2    0.28    0.11 
  -4  -7   2    7.24    0.50 
  -4  -8   2    0.15    0.13 
  -4  -9   2    4.82    0.47 
  -4 -10   2   -0.06    0.19 
   5  -9  -2    0.18    0.28 
   5  -8  -2   10.29    0.85 
   5  -7  -2    0.60    0.22 
   5  -6  -2   29.55    1.78 
   5  -5  -2    0.50    0.17 
   5  -4  -2   28.85    1.69 
   5  -3  -2    4.01    0.36 
  -5   2   2  122.62    5.59 
   5  -2  -2  101.17    5.94 
  -5   1   2    9.72    0.59 
  -5   1   2    9.75    0.55 
   5  -1  -2   10.68    0.63 
  -5   0   2  121.77    5.38 
  -5   0   2  119.49    5.68 
   5   0  -2  101.74    6.02 
  -5  -1   2   11.15    0.58 
  -5  -1   2   10.40    0.60 
   5   1  -2    9.94    0.61 
  -5  -2   2  120.40    5.53 
  -5  -2   2  119.12    5.28 
   5   2  -2   95.87    5.84 
  -5  -3   2    3.48    0.25 
  -5  -3   2    3.38    0.26 
   5   3  -2    3.44    0.23 
  -5  -4   2   27.75    1.49 
   5   4  -2   29.62    1.56 
  -5  -5   2    0.55    0.11 
  -5  -6   2   25.68    1.38 
  -5  -7   2    0.79    0.16 
  -5  -8   2    9.57    0.63 
  -5  -9   2    0.40    0.18 
   6  -9  -2    2.01    0.46 
   6  -8  -2    2.29    0.44 
   6  -7  -2    4.63    0.55 
   6  -6  -2   13.96    0.98 
   6  -5  -2   15.73    1.04 
   6  -4  -2   21.85    1.33 
  -6   3   2   40.44    2.23 
   6  -3  -2   44.57    2.40 
  -6   2   2   18.08    0.90 
  -6   2   2   18.18    0.99 
   6  -2  -2   15.51    1.03 
  -6   1   2   53.31    2.57 
  -6   1   2   53.08    2.74 
   6  -1  -2   53.98    2.90 
  -6   0   2    2.01    0.22 
  -6   0   2    2.20    0.20 
  -6  -1   2   51.74    2.42 
  -6  -1   2   52.66    2.55 
   6   1  -2   45.76    2.67 
  -6  -2   2   16.19    0.84 
  -6  -2   2   15.97    0.81 
   6   2  -2   13.50    0.84 
  -6  -3   2   41.17    2.05 
  -6  -3   2   43.54    2.12 
   6   3  -2   39.76    2.20 
  -6  -4   2   19.13    1.04 
  -6  -4   2   19.30    1.04 
  -6  -5   2   12.97    0.78 
  -6  -5   2   13.44    0.76 
  -6  -6   2   11.80    0.71 
  -6  -7   2    3.76    0.34 
  -6  -8   2    2.17    0.29 
  -6  -9   2    2.09    0.32 
   7  -9  -2    0.86    0.34 
   7  -8  -2    0.67    0.31 
   7  -7  -2    8.61    0.75 
   7  -6  -2    5.95    0.57 
   7  -5  -2    4.46    0.48 
   7  -4  -2   21.53    1.34 
  -7   3   2   15.95    0.91 
   7  -3  -2   13.50    0.94 
  -7   2   2    7.97    0.55 
  -7   2   2    7.46    0.48 
   7  -2  -2    9.44    0.60 
  -7   1   2   43.24    2.24 
  -7   1   2   43.83    2.09 
   7  -1  -2   41.98    2.36 
   7  -1  -2   42.02    2.36 
  -7   0   2   22.93    1.15 
  -7   0   2   22.26    1.24 
  -7  -1   2   41.65    2.02 
  -7  -1   2   42.24    2.14 
   7   1  -2   39.52    2.22 
  -7  -2   2    9.41    0.60 
  -7  -2   2   10.18    0.58 
  -7  -3   2   12.26    0.72 
  -7  -3   2   12.51    0.71 
  -7  -4   2   18.65    1.02 
  -7  -4   2   18.73    1.03 
  -7  -5   2    4.12    0.36 
  -7  -5   2    4.64    0.34 
  -7  -6   2    5.35    0.40 
  -7  -6   2    5.48    0.43 
  -7  -7   2    8.60    0.62 
  -7  -7   2    8.42    0.57 
  -7  -8   2    0.54    0.18 
  -7  -8   2    0.38    0.23 
  -7  -9   2    0.74    0.27 
   8  -8  -2    1.60    0.42 
   8  -7  -2    0.26    0.24 
   8  -6  -2    5.56    0.60 
   8  -5  -2    1.38    0.29 
   8  -4  -2   22.26    1.39 
  -8   3   2   11.59    0.79 
   8  -3  -2   12.74    0.83 
  -8   2   2   47.99    2.64 
   8  -2  -2   52.51    2.80 
  -8   1   2    3.37    0.31 
  -8   1   2    3.73    0.28 
   8  -1  -2    3.53    0.32 
  -8   0   2   35.77    1.97 
  -8   0   2   38.77    1.85 
   8   0  -2   37.02    2.06 
  -8  -1   2    2.96    0.31 
  -8  -1   2    3.90    0.29 
   8   1  -2    3.40    0.27 
  -8  -2   2   51.39    2.51 
  -8  -2   2   50.81    2.65 
  -8  -3   2   13.19    0.76 
  -8  -3   2   12.73    0.79 
  -8  -4   2   23.31    1.23 
  -8  -4   2   22.38    1.26 
  -8  -5   2    1.66    0.26 
  -8  -5   2    1.61    0.23 
  -8  -6   2    4.41    0.43 
  -8  -6   2    4.63    0.37 
  -8  -7   2    0.32    0.16 
  -8  -7   2    0.16    0.17 
  -8  -8   2    1.77    0.32 
   9  -7  -2    2.31    0.43 
   9  -6  -2    0.70    0.27 
   9  -5  -2    6.94    0.61 
  -9   4   2    0.10    0.12 
   9  -4  -2    0.17    0.14 
  -9   3   2   24.19    1.31 
   9  -3  -2   19.11    1.30 
  -9   2   2    3.53    0.38 
  -9   2   2    2.74    0.25 
   9  -2  -2    4.15    0.36 
  -9   1   2   28.31    1.55 
  -9   1   2   31.17    1.69 
   9  -1  -2   33.12    1.77 
  -9   0   2   -0.04    0.08 
  -9   0   2    0.16    0.10 
   9   0  -2    0.07    0.09 
  -9  -1   2   33.22    1.65 
  -9  -1   2   31.79    1.75 
  -9  -2   2    3.88    0.32 
  -9  -2   2    3.64    0.36 
  -9  -3   2   23.43    1.32 
  -9  -3   2   22.91    1.24 
  -9  -4   2    0.16    0.14 
  -9  -4   2    0.32    0.15 
  -9  -5   2    7.53    0.55 
  -9  -5   2    7.68    0.55 
  -9  -6   2    0.52    0.20 
  -9  -6   2    0.40    0.17 
  -9  -7   2    1.93    0.32 
  10  -7  -2    0.31    0.23 
  10  -6  -2    2.86    0.46 
  10  -5  -2    0.74    0.26 
 -10   4   2    6.70    0.57 
  10  -4  -2    5.51    0.53 
 -10   3   2    1.75    0.30 
  10  -3  -2    1.31    0.26 
 -10   2   2   11.62    0.78 
  10  -2  -2   11.10    0.78 
 -10   1   2    2.85    0.28 
 -10   1   2    2.08    0.30 
  10  -1  -2    2.96    0.32 
 -10   0   2   12.67    0.70 
 -10   0   2   11.53    0.77 
 -10  -1   2    3.39    0.35 
 -10  -1   2    3.16    0.30 
 -10  -2   2   10.58    0.66 
 -10  -2   2   10.89    0.71 
 -10  -3   2    1.85    0.26 
 -10  -3   2    1.64    0.26 
 -10  -4   2    6.37    0.51 
 -10  -4   2    7.19    0.54 
 -10  -5   2    0.71    0.22 
 -10  -5   2    0.35    0.18 
 -10  -6   2    3.03    0.39 
 -10  -7   2    0.38    0.18 
  11  -6  -2    0.85    0.28 
  11  -5  -2    1.74    0.37 
 -11   4   2    2.42    0.40 
  11  -4  -2    0.92    0.25 
 -11   3   2    1.87    0.34 
  11  -3  -2    2.12    0.34 
 -11   2   2    5.69    0.50 
  11  -2  -2    5.67    0.50 
 -11   1   2    5.51    0.47 
 -11   0   2    5.14    0.44 
 -11  -1   2    6.04    0.43 
 -11  -1   2    5.73    0.48 
 -11  -2   2    5.29    0.46 
 -11  -2   2    5.47    0.42 
 -11  -3   2    2.07    0.28 
 -11  -3   2    1.91    0.31 
 -11  -4   2    2.13    0.34 
 -11  -4   2    2.18    0.31 
 -11  -5   2    1.29    0.27 
 -11  -6   2    1.16    0.28 
  12  -5  -2    1.00    0.31 
 -12   4   2    0.85    0.29 
  12  -4  -2    0.77    0.24 
 -12   3   2    2.42    0.40 
  12  -3  -2    2.22    0.36 
 -12   2   2    1.76    0.33 
 -12   1   2    2.66    0.37 
 -12   0   2    2.42    0.34 
 -12  -1   2    3.04    0.38 
 -12  -2   2    1.33    0.27 
 -12  -2   2    1.74    0.26 
 -12  -3   2    2.20    0.31 
 -12  -3   2    2.45    0.38 
 -12  -4   2    0.96    0.24 
 -12  -5   2    0.85    0.25 
 -13   3   2    0.14    0.22 
 -13   2   2    3.39    0.46 
 -13   1   2    0.06    0.19 
 -13   0   2    3.96    0.45 
 -13  -1   2    0.01    0.17 
 -13  -2   2    3.72    0.46 
 -13  -2  -3    0.91    0.31 
 -13  -1  -3    0.10    0.20 
 -13   0  -3    3.33    0.47 
 -13   1  -3    0.46    0.23 
 -13   2  -3    1.19    0.32 
 -12  -4  -3    0.40    0.28 
 -12  -3  -3    1.51    0.35 
 -12  -2  -3    1.59    0.34 
 -12  -1  -3    0.57    0.25 
 -12   0  -3    2.25    0.37 
 -12   1  -3    0.65    0.24 
 -12   2  -3    1.61    0.33 
 -12   3  -3    1.46    0.34 
  12  -4   3    0.51    0.24 
 -12   4  -3    0.20    0.24 
 -11  -6  -3    0.38    0.24 
 -11  -6  -3    0.21    0.20 
 -11  -5  -3    3.49    0.49 
 -11  -5  -3    4.24    0.42 
 -11  -4  -3    0.89    0.29 
 -11  -3  -3    5.75    0.59 
 -11  -2  -3    1.07    0.28 
 -11  -1  -3    6.16    0.55 
 -11   0  -3    3.50    0.43 
 -11   1  -3    6.07    0.52 
 -11   2  -3    0.70    0.23 
  11  -3   3    7.20    0.58 
 -11   3  -3    5.98    0.61 
  11  -4   3    1.00    0.27 
 -11   4  -3    0.58    0.25 
  11  -5   3    4.04    0.52 
 -11   5  -3    3.95    0.55 
  11  -6   3    0.53    0.25 
 -10  -7  -3    0.33    0.22 
 -10  -6  -3    2.26    0.36 
 -10  -5  -3   -0.06    0.15 
 -10  -4  -3    7.09    0.57 
 -10  -3  -3    0.64    0.21 
 -10  -3  -3    0.56    0.17 
 -10  -2  -3    3.20    0.41 
 -10  -1  -3    1.96    0.31 
 -10   0  -3    8.98    0.66 
 -10   1  -3    2.21    0.34 
  10  -2   3    4.54    0.40 
 -10   2  -3    3.57    0.43 
  10  -3   3    0.80    0.21 
 -10   3  -3    0.57    0.21 
  10  -4   3    7.93    0.63 
 -10   4  -3    7.14    0.62 
  10  -5   3    0.17    0.19 
 -10   5  -3   -0.15    0.16 
  10  -6   3    2.68    0.44 
  10  -7   3    0.53    0.25 
  -9  -7  -3    1.30    0.31 
  -9  -6  -3    0.11    0.16 
  -9  -5  -3    3.51    0.39 
  -9  -4  -3    2.17    0.31 
  -9  -3  -3    6.61    0.52 
  -9  -2  -3    0.77    0.21 
  -9  -2  -3    0.56    0.13 
  -9  -1  -3   12.19    0.80 
  -9   0  -3    0.28    0.16 
   9  -1   3    6.42    0.47 
   9  -2   3    0.94    0.19 
  -9   2  -3    0.51    0.17 
   9  -3   3    8.13    0.58 
  -9   3  -3    6.13    0.55 
   9  -4   3    1.79    0.31 
  -9   4  -3    2.80    0.38 
   9  -5   3    4.10    0.49 
  -9   5  -3    4.77    0.53 
   9  -6   3    0.40    0.23 
   9  -7   3    1.30    0.33 
  -8  -8  -3    1.48    0.31 
  -8  -7  -3    1.95    0.31 
  -8  -6  -3    1.61    0.26 
  -8  -5  -3    2.53    0.31 
  -8  -4  -3   10.16    0.67 
  -8  -3  -3    6.75    0.49 
  -8  -2  -3   14.25    0.88 
  -8  -1  -3   23.67    1.39 
  -8  -1  -3   24.79    1.22 
   8   0   3   48.11    2.58 
  -8   0  -3   46.58    2.51 
   8  -1   3   23.90    1.37 
  -8   1  -3   23.70    1.36 
   8  -2   3   16.69    1.00 
  -8   2  -3   15.37    0.98 
   8  -3   3    7.09    0.56 
  -8   3  -3    7.71    0.57 
   8  -4   3   11.65    0.79 
  -8   4  -3   10.62    0.77 
   8  -5   3    2.55    0.37 
  -8   5  -3    2.60    0.38 
   8  -6   3    1.83    0.34 
   8  -7   3    1.53    0.34 
   8  -8   3    1.05    0.30 
  -7  -8  -3    1.92    0.33 
  -7  -7  -3    0.33    0.17 
  -7  -6  -3    6.44    0.49 
  -7  -5  -3    2.27    0.28 
  -7  -4  -3   14.47    0.86 
  -7  -3  -3    4.38    0.35 
  -7  -2  -3   17.56    1.01 
  -7  -1  -3    9.96    0.66 
  -7   0  -3   31.55    1.77 
  -7   0  -3   33.50    1.58 
  -7   1  -3   11.58    0.74 
  -7   2  -3   19.41    1.13 
   7  -3   3    5.38    0.43 
  -7   3  -3    5.33    0.44 
   7  -4   3   16.43    1.04 
  -7   4  -3   15.76    0.99 
   7  -5   3    2.17    0.34 
  -7   5  -3    3.30    0.38 
   7  -6   3    6.56    0.58 
   7  -7   3    0.73    0.26 
   7  -8   3    2.16    0.43 
  -6  -9  -3    2.18    0.36 
  -6  -8  -3   -0.12    0.14 
  -6  -7  -3    3.46    0.38 
  -6  -6  -3    1.01    0.21 
  -6  -5  -3   16.74    0.97 
  -6  -4  -3    0.30    0.11 
  -6  -3  -3   22.45    1.22 
  -6  -2  -3    0.89    0.15 
  -6  -2  -3    0.71    0.09 
  -6  -1  -3   47.88    2.60 
  -6  -1  -3   49.33    2.52 
  -6   0  -3    5.96    0.41 
  -6   0  -3    6.11    0.33 
  -6   0  -3    5.61    0.43 
  -6   1  -3   52.56    2.68 
  -6   1  -3   53.81    2.42 
  -6   1  -3   47.79    2.80 
  -6   2  -3    0.72    0.17 
  -6   2  -3    0.65    0.15 
  -6   3  -3   22.61    1.29 
  -6   3  -3   23.21    1.38 
  -6   4  -3    0.23    0.11 
   6  -5   3   17.89    1.14 
   6  -6   3    1.36    0.27 
   6  -7   3    3.89    0.49 
   6  -8   3    0.28    0.23 
   6  -9   3    1.91    0.43 
  -5  -9  -3    0.76    0.25 
  -5  -8  -3    5.25    0.47 
  -5  -7  -3    0.92    0.21 
  -5  -6  -3   15.22    0.91 
  -5  -5  -3    1.80    0.23 
  -5  -4  -3   32.17    1.70 
  -5  -3  -3    2.22    0.23 
  -5  -2  -3   92.72    4.85 
  -5  -2  -3  101.65    5.11 
  -5  -1  -3    5.20    0.34 
  -5  -1  -3    5.29    0.36 
  -5   0  -3   75.14    3.79 
  -5   0  -3   74.15    3.97 
  -5   1  -3    5.14    0.39 
  -5   1  -3    5.69    0.39 
  -5   2  -3   95.95    4.86 
  -5   2  -3   97.49    5.17 
  -5   3  -3    2.68    0.31 
  -5   3  -3    2.54    0.27 
  -5   4  -3   35.25    1.83 
  -5   4  -3   32.54    1.96 
   5  -6   3   17.15    1.12 
   5  -7   3    1.24    0.29 
   5  -8   3    4.80    0.57 
   5  -9   3    1.03    0.34 
  -4 -10  -3    0.80    0.27 
  -4  -9  -3    2.88    0.41 
  -4  -8  -3    1.96    0.31 
  -4  -7  -3    7.99    0.57 
  -4  -6  -3    8.84    0.59 
  -4  -5  -3   21.83    1.20 
  -4  -4  -3    9.98    0.59 
  -4  -4  -3   11.44    0.64 
  -4  -3  -3   26.70    1.43 
  -4  -2  -3   11.60    0.63 
  -4  -2  -3   10.87    0.64 
  -4  -1  -3  154.91    7.86 
  -4  -1  -3  163.21    8.34 
  -4   0  -3   60.50    3.08 
  -4   0  -3   60.64    3.23 
  -4   1  -3  153.99    7.91 
  -4   1  -3  146.23    7.45 
  -4   2  -3   12.33    0.72 
  -4   2  -3   12.39    0.76 
  -4   3  -3   61.74    3.41 
  -4   3  -3   63.56    3.19 
  -4   4  -3    9.20    0.69 
  -4   4  -3   10.90    0.63 
  -4   5  -3   24.24    1.48 
   4  -6   3    7.22    0.57 
   4  -7   3    7.90    0.64 
   4  -8   3    2.53    0.41 
   4  -9   3    2.94    0.49 
  -3 -10  -3    0.43    0.23 
  -3  -9  -3    3.66    0.45 
  -3  -8  -3    2.03    0.31 
  -3  -7  -3   19.37    1.15 
  -3  -6  -3   15.07    0.87 
  -3  -6  -3   13.52    0.83 
  -3  -5  -3   46.77    2.60 
  -3  -5  -3   54.02    2.72 
  -3  -4  -3   43.39    2.11 
  -3  -4  -3   38.56    2.18 
  -3  -3  -3   59.85    3.28 
  -3  -3  -3   64.80    3.13 
  -3  -1  -3   98.80    5.24 
  -3  -1  -3  100.83    4.95 
  -3   0  -3    6.69    0.41 
  -3   0  -3    6.41    0.41 
  -3   1  -3   97.39    4.93 
  -3   1  -3  100.80    5.24 
  -3   2  -3   34.52    1.75 
  -3   2  -3   33.50    1.88 
   3  -3   3   65.08    3.20 
  -3   3  -3   70.49    3.45 
  -3   3  -3   70.53    3.70 
  -3   4  -3   44.47    2.48 
  -3   5  -3   50.83    2.86 
  -3   6  -3   12.24    0.86 
   3  -7   3   16.91    1.11 
   3  -8   3    1.70    0.33 
   3  -9   3    3.25    0.49 
   3 -10   3    0.71    0.35 
  -2 -10  -3    2.81    0.42 
  -2  -9  -3   -0.03    0.17 
  -2  -8  -3    6.27    0.52 
  -2  -7  -3    1.79    0.28 
  -2  -7  -3    2.56    0.27 
  -2  -6  -3   30.08    1.66 
  -2  -6  -3   31.06    1.71 
  -2  -5  -3    5.18    0.39 
  -2  -5  -3    5.59    0.38 
  -2  -4  -3   45.02    2.31 
  -2  -4  -3   44.96    2.41 
  -2  -3  -3   29.44    1.52 
  -2  -3  -3   29.28    1.59 
  -2  -2  -3   27.60    1.68 
  -2  -2  -3   36.05    1.61 
  -2  -1  -3  198.51   11.45 
  -2  -1  -3  240.59   10.78 
  -2   0  -3   21.48    1.17 
  -2   0  -3   21.37    1.11 
  -2   1  -3  244.05   12.76 
  -2   1  -3  243.99   11.99 
   2  -2   3   32.40    1.43 
  -2   2  -3   29.07    1.66 
  -2   2  -3   28.56    1.54 
  -2   3  -3   24.07    1.29 
  -2   3  -3   25.82    1.42 
  -2   4  -3   38.44    2.15 
  -2   5  -3    4.48    0.40 
  -2   6  -3   28.02    1.69 
   2  -7   3    2.53    0.36 
   2  -8   3    6.05    0.56 
   2  -9   3    0.17    0.22 
   2 -10   3    2.73    0.49 
  -1 -10  -3    0.35    0.22 
  -1  -9  -3    6.90    0.59 
  -1  -8  -3    1.45    0.26 
  -1  -8  -3    1.22    0.25 
  -1  -7  -3   33.56    1.94 
  -1  -7  -3   34.91    1.87 
  -1  -6  -3    6.49    0.46 
  -1  -6  -3    6.09    0.46 
  -1  -5  -3   90.46    4.66 
  -1  -5  -3   94.63    4.93 
  -1  -4  -3    2.59    0.23 
  -1  -4  -3    2.81    0.23 
  -1  -3  -3  260.45   13.45 
  -1  -3  -3  254.00   12.65 
  -1  -2  -3   25.15    1.54 
  -1  -2  -3   32.47    1.47 
  -1  -1  -3  269.86   13.81 
  -1  -1  -3  258.84   12.96 
  -1   0  -3   61.57    3.26 
   1  -1   3  251.68   11.25 
  -1   1  -3  231.64   12.63 
   1  -2   3   29.47    1.32 
  -1   2  -3   30.27    1.52 
  -1   2  -3   22.95    1.38 
  -1   3  -3  234.55   12.31 
  -1   4  -3    2.46    0.24 
  -1   5  -3   80.95    4.38 
  -1   6  -3    6.27    0.52 
   1  -7   3   30.48    1.79 
   1  -8   3    0.99    0.25 
   1  -9   3    6.63    0.62 
   1 -10   3    0.85    0.35 
   0 -10  -3    1.76    0.35 
   0  -9  -3    2.66    0.37 
   0  -8  -3    7.28    0.56 
   0  -8  -3    7.71    0.59 
   0  -7  -3    6.80    0.51 
   0  -7  -3    5.91    0.48 
   0  -6  -3   25.52    1.48 
   0  -5  -3    7.39    0.51 
   0  -4  -3   54.68    2.95 
   0  -3  -3   11.49    0.68 
   0  -2  -3  223.61   11.94 
   0  -2  -3  233.23   11.22 
   0  -1  -3  272.77   13.83 
   0  -1  -3  256.86   12.98 
   0   0   3   67.37    3.25 
   0   0  -3   69.80    3.66 
   0   0  -3   70.37    3.41 
   0  -1   3  240.97   10.90 
   0   1  -3  245.61   11.49 
   0   1  -3  215.83   12.23 
   0  -2   3  201.58    9.17 
   0   2  -3  191.49   10.29 
   0   3  -3   10.46    0.64 
   0   4  -3   43.83    2.41 
   0   5  -3    6.15    0.46 
   0   6  -3   21.77    1.34 
   0   7  -3    6.47    0.55 
   0  -8   3    8.45    0.67 
   0  -9   3    2.40    0.40 
   0 -10   3    1.72    0.35 
   1 -10  -3    0.94    0.26 
   1  -9  -3    2.92    0.41 
   1  -9  -3    2.11    0.34 
   1  -8  -3    1.95    0.32 
   1  -7  -3   18.15    1.14 
   1  -6  -3    9.66    0.67 
   1  -5  -3   32.62    1.85 
   1  -4  -3    9.92    0.64 
   1  -3  -3   58.51    3.14 
   1  -2  -3   50.94    2.73 
   1  -1  -3  270.56   14.13 
  -1   0   3  128.65    6.22 
   1   0  -3  138.04    6.99 
  -1  -1   3  250.85   11.69 
   1   1  -3  250.89   13.10 
  -1  -2   3   44.73    2.10 
   1   2  -3   42.77    2.34 
  -1  -3   3   53.10    2.53 
   1   3  -3   52.81    2.84 
   1   4  -3    6.99    0.47 
   1   5  -3   28.95    1.65 
   1   6  -3    8.06    0.59 
   1   7  -3   16.55    1.09 
  -1  -8   3    1.89    0.32 
  -1  -8   3    2.02    0.29 
  -1  -9   3    3.30    0.40 
  -1 -10   3    0.50    0.26 
   2 -10  -3    1.01    0.35 
   2  -9  -3    3.75    0.50 
   2  -8  -3    7.78    0.64 
   2  -7  -3   21.58    1.34 
   2  -6  -3   15.48    0.99 
   2  -5  -3   47.48    2.64 
   2  -4  -3   67.56    3.66 
   2  -3  -3  208.63   10.97 
   2  -2  -3  174.87    9.19 
  -2   1   3   89.54    4.26 
   2  -1  -3   91.76    4.79 
  -2   0   3  115.49    6.03 
  -2   0   3  123.36    5.76 
   2   0  -3  130.19    6.46 
  -2  -1   3   82.71    4.14 
  -2  -1   3   82.55    4.32 
   2   1  -3   98.62    4.64 
  -2  -2   3  162.37    7.48 
  -2  -2   3  146.74    7.14 
   2   2  -3  147.60    7.99 
  -2  -3   3  189.41    8.21 
  -2  -3   3  183.36    8.60 
   2   3  -3  152.77    9.17 
   2   4  -3   30.57    1.70 
   2   5  -3   16.32    0.98 
  -2  -8   3    7.91    0.57 
  -2  -9   3    3.49    0.41 
  -2 -10   3    0.98    0.29 
   3 -10  -3    0.90    0.36 
   3  -9  -3    0.30    0.24 
   3  -8  -3   10.36    0.80 
   3  -7  -3    4.31    0.47 
   3  -6  -3   38.91    2.24 
   3  -5  -3    1.84    0.26 
   3  -4  -3  102.53    5.49 
   3  -3  -3    3.18    0.28 
   3  -2  -3  147.94    7.81 
  -3   0   3  119.17    6.05 
  -3   0   3  122.47    5.77 
   3   0  -3  127.03    6.47 
  -3  -1   3    1.79    0.13 
  -3  -2   3  129.12    6.13 
  -3  -2   3  131.20    6.40 
  -3  -3   3    2.79    0.23 
  -3  -3   3    2.87    0.20 
   3   3  -3    3.90    0.25 
  -3  -4   3   96.64    4.85 
  -3  -4   3   95.38    4.66 
   3   4  -3  101.69    5.20 
  -3  -5   3    1.64    0.18 
   3   5  -3    2.74    0.24 
  -3  -6   3   33.95    1.87 
   3   6  -3   38.53    2.05 
  -3  -7   3    4.36    0.35 
  -3  -8   3   10.43    0.68 
  -3  -9   3    0.26    0.18 
   4  -9  -3    3.55    0.54 
   4  -8  -3    2.04    0.38 
   4  -7  -3   12.66    0.91 
   4  -6  -3    1.13    0.25 
   4  -5  -3   28.39    1.68 
   4  -4  -3   10.05    0.69 
   4  -3  -3   65.00    3.53 
   4  -2  -3    3.20    0.28 
  -4   1   3   50.09    2.60 
  -4   1   3   53.23    2.49 
   4  -1  -3   52.22    2.80 
  -4   0   3   12.85    0.73 
  -4   0   3   13.80    0.75 
   4   0  -3   15.35    0.82 
  -4  -1   3   49.12    2.29 
  -4  -1   3   45.65    2.37 
  -4  -2   3    3.10    0.24 
  -4  -2   3    2.86    0.20 
  -4  -3   3   70.70    3.56 
  -4  -3   3   75.57    3.69 
   4   3  -3   76.70    3.95 
  -4  -4   3    8.58    0.57 
  -4  -4   3   10.18    0.55 
   4   4  -3   10.23    0.60 
  -4  -5   3   25.27    1.28 
   4   5  -3   23.39    1.38 
  -4  -6   3    1.19    0.17 
  -4  -7   3   11.44    0.70 
  -4  -8   3    1.72    0.25 
  -4  -9   3    3.68    0.40 
   5  -9  -3    0.70    0.32 
   5  -8  -3    7.34    0.68 
   5  -7  -3    1.61    0.32 
   5  -6  -3   30.91    1.86 
   5  -5  -3    6.15    0.52 
   5  -4  -3   26.45    1.56 
   5  -3  -3    8.25    0.59 
  -5   2   3   72.39    3.65 
   5  -2  -3   72.39    3.91 
  -5   1   3   29.18    1.42 
  -5   1   3   29.19    1.50 
   5  -1  -3   27.23    1.60 
  -5   0   3   57.48    2.74 
  -5   0   3   55.80    2.87 
   5   0  -3   57.52    3.06 
  -5  -1   3   26.15    1.40 
  -5  -1   3   27.33    1.35 
   5   1  -3   27.20    1.48 
  -5  -2   3   68.38    3.26 
  -5  -2   3   67.19    3.39 
  -5  -3   3   10.53    0.63 
  -5  -3   3   11.10    0.61 
   5   3  -3   11.19    0.65 
  -5  -4   3   32.67    1.68 
  -5  -4   3   31.29    1.66 
   5   4  -3   34.21    1.80 
  -5  -5   3    5.44    0.37 
  -5  -5   3    6.01    0.42 
  -5  -6   3   33.27    1.69 
  -5  -6   3   31.84    1.70 
  -5  -7   3    1.02    0.18 
  -5  -8   3    6.49    0.48 
  -5  -9   3    0.24    0.23 
   6  -9  -3    1.40    0.41 
   6  -8  -3    1.77    0.40 
   6  -7  -3    3.34    0.46 
   6  -6  -3    8.25    0.67 
   6  -5  -3    7.97    0.63 
   6  -4  -3   34.31    1.99 
   6  -3  -3   41.93    2.36 
  -6   2   3   39.94    1.98 
  -6   2   3   39.71    2.11 
   6  -2  -3   41.18    2.26 
  -6   1   3   77.24    3.82 
  -6   1   3   79.75    4.03 
   6  -1  -3   82.86    4.30 
  -6   0   3   19.49    1.00 
  -6   0   3   19.42    1.05 
   6   0  -3   18.72    1.10 
  -6  -1   3   81.29    3.92 
  -6  -1   3   81.14    4.12 
   6   1  -3   83.96    4.37 
  -6  -2   3   39.12    1.87 
  -6  -2   3   39.60    1.94 
   6   2  -3   34.39    2.03 
  -6  -3   3   35.19    1.75 
  -6  -3   3   37.85    1.80 
   6   3  -3   31.71    1.88 
  -6  -4   3   32.29    1.66 
  -6  -4   3   31.58    1.64 
  -6  -5   3    9.08    0.58 
  -6  -5   3    8.58    0.54 
  -6  -6   3    6.98    0.51 
  -6  -6   3    7.27    0.47 
  -6  -7   3    3.16    0.36 
  -6  -7   3    2.72    0.30 
  -6  -8   3    1.53    0.30 
  -6  -9   3    1.86    0.36 
   7  -8  -3    0.98    0.34 
   7  -7  -3    5.93    0.63 
   7  -6  -3    3.19    0.44 
   7  -5  -3    6.49    0.57 
   7  -4  -3    2.62    0.36 
  -7   3   3   28.98    1.58 
   7  -3  -3   28.22    1.68 
  -7   2   3   13.27    0.73 
  -7   2   3   13.06    0.79 
   7  -2  -3   12.09    0.82 
  -7   1   3   45.25    2.42 
  -7   1   3   47.88    2.30 
   7  -1  -3   46.94    2.58 
  -7   0   3    5.15    0.35 
  -7   0   3    5.33    0.38 
   7   0  -3    5.10    0.38 
  -7  -1   3   44.59    2.22 
  -7  -1   3   41.24    2.10 
   7   1  -3   42.51    2.33 
  -7  -2   3   12.18    0.67 
  -7  -2   3   12.18    0.69 
   7   2  -3   10.57    0.68 
  -7  -3   3   25.93    1.41 
  -7  -3   3   27.14    1.38 
  -7  -4   3    2.64    0.24 
  -7  -4   3    2.66    0.30 
  -7  -5   3    6.33    0.43 
  -7  -5   3    6.66    0.48 
  -7  -6   3    3.03    0.34 
  -7  -6   3    3.00    0.30 
  -7  -7   3    4.54    0.45 
  -7  -8   3    1.10    0.28 
   8  -8  -3    2.82    0.51 
   8  -7  -3    1.28    0.33 
   8  -6  -3    7.33    0.65 
   8  -5  -3    1.50    0.31 
   8  -4  -3    8.31    0.65 
  -8   3   3    6.18    0.48 
   8  -3  -3    5.12    0.47 
  -8   2   3   22.80    1.16 
  -8   2   3   20.96    1.25 
   8  -2  -3   21.77    1.32 
  -8   1   3    1.79    0.25 
  -8   1   3    2.12    0.23 
   8  -1  -3    2.29    0.27 
  -8   0   3   32.70    1.60 
  -8   0   3   30.80    1.70 
  -8  -1   3    1.97    0.23 
  -8  -1   3    2.24    0.23 
   8   1  -3    1.66    0.21 
  -8  -2   3   19.56    1.10 
  -8  -2   3   19.75    1.05 
  -8  -3   3    5.61    0.41 
  -8  -3   3    4.88    0.39 
  -8  -4   3   10.02    0.63 
  -8  -4   3    9.88    0.64 
  -8  -5   3    1.99    0.28 
  -8  -5   3    1.85    0.24 
  -8  -6   3    8.00    0.55 
  -8  -6   3    8.10    0.59 
  -8  -7   3    1.10    0.26 
  -8  -8   3    2.13    0.37 
   9  -7  -3    4.38    0.59 
   9  -6  -3    0.30    0.22 
   9  -5  -3    7.55    0.64 
   9  -4  -3    0.67    0.22 
  -9   3   3   20.58    1.22 
   9  -3  -3   19.34    1.25 
  -9   2   3    0.91    0.21 
  -9   2   3    1.02    0.20 
   9  -2  -3    1.03    0.23 
  -9   1   3   18.54    1.12 
  -9   1   3   20.08    1.06 
   9  -1  -3   19.50    1.18 
  -9   0   3    0.21    0.11 
  -9   0   3    0.08    0.09 
   9   0  -3    0.15    0.09 
  -9  -1   3   17.43    1.03 
  -9  -1   3   18.24    0.97 
  -9  -2   3    0.77    0.18 
  -9  -2   3    0.76    0.18 
  -9  -3   3   18.24    1.07 
  -9  -3   3   18.52    1.03 
  -9  -4   3    0.49    0.17 
  -9  -4   3    0.15    0.14 
  -9  -5   3   10.85    0.71 
  -9  -5   3   10.60    0.71 
  -9  -6   3    0.31    0.18 
  -9  -7   3    4.47    0.48 
  10  -7  -3    1.61    0.36 
  10  -6  -3    3.39    0.49 
  10  -5  -3    1.63    0.34 
  10  -4  -3    5.46    0.52 
 -10   3   3    1.48    0.30 
  10  -3  -3    1.64    0.30 
 -10   2   3    7.23    0.52 
 -10   2   3    6.95    0.57 
  10  -2  -3    8.08    0.59 
 -10   1   3    2.40    0.32 
 -10   1   3    2.62    0.29 
  10  -1  -3    3.02    0.34 
 -10   0   3    5.84    0.46 
 -10   0   3    5.85    0.41 
 -10  -1   3    3.03    0.33 
 -10  -1   3    2.79    0.29 
 -10  -2   3    7.45    0.52 
 -10  -2   3    7.73    0.55 
 -10  -3   3    1.40    0.24 
 -10  -3   3    1.56    0.26 
 -10  -4   3    4.75    0.42 
 -10  -4   3    5.40    0.46 
 -10  -5   3    1.48    0.28 
 -10  -6   3    3.35    0.42 
 -10  -7   3    1.63    0.29 
  11  -6  -3    1.12    0.32 
  11  -5  -3    1.13    0.31 
  11  -4  -3    3.15    0.43 
 -11   3   3    2.14    0.37 
  11  -3  -3    2.09    0.35 
 -11   2   3    5.58    0.50 
  11  -2  -3    5.92    0.52 
 -11   1   3    5.02    0.45 
 -11   0   3    2.42    0.32 
 -11   0   3    2.99    0.30 
 -11  -1   3    4.86    0.42 
 -11  -1   3    4.99    0.39 
 -11  -2   3    6.13    0.49 
 -11  -2   3    5.85    0.45 
 -11  -3   3    2.32    0.31 
 -11  -4   3    2.65    0.34 
 -11  -5   3    1.34    0.29 
 -11  -6   3    0.97    0.25 
  12  -4  -3    0.72    0.27 
 -12   3   3    1.48    0.34 
  12  -3  -3    1.95    0.36 
 -12   2   3    1.34    0.30 
 -12   1   3    3.00    0.39 
 -12   0   3    1.29    0.27 
 -12  -1   3    3.47    0.39 
 -12  -1   3    3.77    0.36 
 -12  -2   3    1.03    0.22 
 -12  -3   3    1.84    0.30 
 -12  -4   3    1.52    0.30 
 -13   2   3    1.43    0.31 
 -13   1   3   -0.14    0.17 
 -13   0   3    3.88    0.45 
 -13  -2  -4    0.99    0.33 
 -13  -1  -4    0.38    0.25 
 -13   0  -4    0.46    0.25 
 -13   1  -4    0.30    0.23 
 -13   2  -4    0.65    0.25 
 -12  -4  -4    0.02    0.21 
 -12  -3  -4    0.22    0.24 
 -12  -2  -4    1.22    0.32 
 -12  -1  -4    0.29    0.23 
 -12   0  -4    2.61    0.41 
 -12   1  -4    0.82    0.28 
 -12   2  -4    1.46    0.33 
 -12   3  -4    0.36    0.21 
  12  -4   4    0.49    0.24 
 -12   4  -4    0.29    0.21 
 -11  -5  -4    2.22    0.41 
 -11  -4  -4    0.21    0.22 
 -11  -3  -4    5.09    0.57 
 -11  -2  -4    0.67    0.25 
 -11  -1  -4    3.95    0.48 
 -11   0  -4    2.39    0.36 
 -11   1  -4    4.33    0.50 
 -11   2  -4    0.77    0.23 
  11  -3   4    5.38    0.52 
 -11   3  -4    6.77    0.59 
  11  -4   4    0.55    0.23 
 -11   4  -4    0.40    0.24 
  11  -5   4    2.55    0.42 
 -11   5  -4    1.98    0.40 
 -10  -6  -4    2.02    0.35 
 -10  -5  -4    0.36    0.20 
 -10  -4  -4    2.80    0.40 
 -10  -3  -4    0.29    0.18 
 -10  -2  -4    6.48    0.56 
 -10  -1  -4    0.32    0.18 
 -10   0  -4    5.55    0.49 
 -10   1  -4    0.12    0.15 
  10  -2   4    8.04    0.60 
 -10   2  -4    7.43    0.61 
  10  -3   4    0.26    0.17 
 -10   3  -4    0.40    0.20 
  10  -4   4    2.23    0.36 
 -10   4  -4    2.45    0.39 
  10  -5   4    0.69    0.24 
 -10   5  -4    0.03    0.20 
  10  -6   4    3.35    0.50 
  -9  -7  -4    0.88    0.27 
  -9  -6  -4    0.34    0.20 
  -9  -5  -4    2.66    0.35 
  -9  -4  -4    0.78    0.20 
  -9  -3  -4    5.18    0.45 
  -9  -2  -4    1.07    0.23 
  -9  -1  -4    6.03    0.50 
  -9   0  -4    1.70    0.30 
   9  -1   4    5.87    0.47 
  -9   1  -4    7.21    0.54 
   9  -2   4    1.29    0.23 
  -9   2  -4    0.89    0.23 
   9  -3   4    5.70    0.48 
  -9   3  -4    5.26    0.49 
   9  -4   4    0.75    0.22 
  -9   4  -4    0.77    0.24 
   9  -5   4    3.29    0.44 
  -9   5  -4    3.09    0.44 
   9  -6   4    0.68    0.26 
   9  -7   4    0.86    0.29 
  -8  -8  -4    0.76    0.25 
  -8  -7  -4    1.66    0.30 
  -8  -6  -4    3.77    0.41 
  -8  -5  -4    4.05    0.40 
  -8  -4  -4    6.65    0.50 
  -8  -3  -4    6.75    0.50 
  -8  -2  -4    9.95    0.67 
  -8  -1  -4    5.58    0.46 
  -8   0  -4   22.64    1.32 
  -8   1  -4    7.05    0.54 
  -8   2  -4   12.02    0.80 
   8  -3   4    8.30    0.60 
  -8   3  -4    7.95    0.61 
   8  -4   4    7.79    0.60 
  -8   4  -4    6.82    0.57 
   8  -5   4    4.84    0.52 
  -8   5  -4    5.07    0.52 
   8  -6   4    4.39    0.52 
   8  -7   4    1.76    0.35 
   8  -8   4    0.61    0.27 
  -7  -8  -4    2.37    0.37 
  -7  -7  -4    0.44    0.20 
  -7  -6  -4    8.50    0.61 
  -7  -5  -4    0.42    0.15 
  -7  -4  -4   16.90    0.99 
  -7  -3  -4    2.63    0.29 
  -7  -2  -4   11.97    0.75 
  -7  -1  -4    0.72    0.18 
  -7  -1  -4    0.84    0.14 
  -7   0  -4   12.79    0.82 
  -7   0  -4   12.83    0.80 
  -7   0  -4   13.12    0.66 
  -7   1  -4    1.32    0.22 
  -7   1  -4    1.29    0.23 
  -7   2  -4   12.18    0.81 
  -7   2  -4   11.99    0.78 
  -7   3  -4    3.05    0.37 
  -7   3  -4    2.70    0.34 
  -7   4  -4   18.27    1.11 
   7  -5   4    0.63    0.19 
  -7   5  -4    0.99    0.23 
   7  -6   4    8.22    0.68 
   7  -7   4    0.40    0.23 
   7  -8   4    3.20    0.51 
  -6  -9  -4    1.76    0.34 
  -6  -8  -4    0.76    0.23 
  -6  -7  -4    3.17    0.38 
  -6  -6  -4    1.65    0.25 
  -6  -5  -4    9.86    0.64 
  -6  -4  -4    6.54    0.46 
  -6  -3  -4   31.13    1.66 
  -6  -2  -4    1.99    0.17 
  -6  -2  -4    1.97    0.23 
  -6  -1  -4   76.92    4.08 
  -6  -1  -4   83.48    4.27 
  -6   0  -4    2.95    0.26 
  -6   0  -4    3.31    0.33 
  -6   1  -4   83.94    4.22 
  -6   1  -4   81.65    4.44 
  -6   2  -4    1.49    0.24 
  -6   2  -4    1.98    0.25 
  -6   3  -4   31.32    1.75 
  -6   3  -4   32.97    1.87 
  -6   4  -4    7.71    0.54 
  -6   4  -4    6.91    0.58 
  -6   5  -4   10.47    0.77 
  -6   5  -4   10.01    0.69 
   6  -6   4    1.46    0.29 
   6  -7   4    2.63    0.40 
   6  -8   4    0.89    0.31 
   6  -9   4    2.27    0.46 
  -5  -9  -4    0.51    0.25 
  -5  -8  -4    4.36    0.46 
  -5  -7  -4    0.65    0.19 
  -5  -6  -4   17.11    1.01 
  -5  -5  -4    7.14    0.50 
  -5  -4  -4   33.88    1.79 
  -5  -3  -4    5.92    0.35 
  -5  -3  -4    5.91    0.35 
  -5  -3  -4    5.34    0.39 
  -5  -2  -4   30.09    1.65 
  -5  -2  -4   32.95    1.71 
  -5  -1  -4    5.76    0.40 
  -5  -1  -4    5.78    0.38 
  -5   0  -4   22.70    1.23 
  -5   0  -4   20.50    1.20 
  -5   1  -4    5.30    0.41 
  -5   1  -4    6.07    0.42 
  -5   2  -4   30.33    1.64 
  -5   2  -4   30.55    1.73 
  -5   3  -4    5.11    0.37 
  -5   3  -4    4.39    0.39 
  -5   4  -4   38.12    2.02 
  -5   4  -4   37.68    2.18 
  -5   5  -4    6.56    0.56 
  -5   6  -4   15.61    1.07 
   5  -7   4    0.58    0.22 
   5  -8   4    5.56    0.61 
   5  -9   4    0.44    0.28 
  -4  -9  -4    3.48    0.45 
  -4  -8  -4    2.32    0.34 
  -4  -7  -4   12.59    0.82 
  -4  -6  -4    1.11    0.21 
  -4  -5  -4   13.32    0.80 
  -4  -4  -4   13.33    0.82 
  -4  -4  -4   17.17    0.86 
  -4  -3  -4    8.86    0.51 
  -4  -2  -4    3.06    0.23 
  -4  -2  -4    2.81    0.21 
  -4  -2  -4    2.81    0.21 
  -4  -1  -4   33.00    1.74 
  -4  -1  -4   34.03    1.82 
  -4   0  -4   17.19    0.99 
  -4   0  -4   17.97    1.01 
  -4   1  -4   34.28    1.85 
  -4   1  -4   36.11    1.95 
  -4   2  -4    3.24    0.26 
  -4   2  -4    2.85    0.27 
  -4   3  -4   18.41    1.02 
  -4   3  -4   17.99    1.10 
  -4   4  -4   16.53    0.90 
  -4   4  -4   14.42    0.97 
  -4   5  -4   11.28    0.80 
  -4   6  -4    0.41    0.20 
   4  -7   4   10.94    0.80 
   4  -8   4    1.50    0.31 
   4  -9   4    3.55    0.52 
  -3 -10  -4    0.87    0.27 
  -3  -9  -4    3.18    0.43 
  -3  -8  -4    4.20    0.45 
  -3  -7  -4   14.76    0.93 
  -3  -6  -4   11.70    0.74 
  -3  -5  -4   32.39    1.78 
  -3  -5  -4   34.31    1.84 
  -3  -4  -4   28.48    1.52 
  -3  -4  -4   26.73    1.47 
  -3  -3  -4   64.30    3.27 
  -3  -3  -4   65.50    3.44 
  -3  -2  -4   40.02    2.14 
  -3  -1  -4  138.19    6.41 
  -3  -1  -4  121.14    6.80 
  -3   0  -4    3.42    0.26 
  -3   0  -4    4.16    0.29 
  -3   1  -4  136.44    7.05 
  -3   1  -4  147.98    7.50 
  -3   2  -4   66.90    3.31 
  -3   2  -4   64.61    3.54 
   3  -3   4   54.84    2.71 
  -3   3  -4   58.78    2.93 
  -3   3  -4   60.72    3.16 
   3  -4   4   24.94    1.17 
  -3   4  -4   23.27    1.42 
  -3   5  -4   29.27    1.72 
  -3   6  -4   10.69    0.79 
  -3   7  -4   11.51    0.86 
   3  -8   4    3.47    0.46 
   3  -9   4    3.98    0.54 
   3 -10   4    0.97    0.36 
  -2 -10  -4    1.66    0.35 
  -2  -9  -4    0.01    0.17 
  -2  -8  -4    8.08    0.62 
  -2  -7  -4    4.47    0.40 
  -2  -6  -4    5.88    0.44 
  -2  -6  -4    5.71    0.42 
  -2  -5  -4    2.30    0.27 
  -2  -5  -4    2.76    0.24 
  -2  -4  -4   46.73    2.45 
  -2  -4  -4   48.57    2.57 
  -2  -3  -4    5.44    0.36 
  -2  -2  -4   83.58    4.27 
  -2  -2  -4   78.00    4.02 
  -2  -1  -4   35.16    1.80 
  -2  -1  -4   36.20    1.92 
  -2   0  -4  448.97   22.21 
  -2   0  -4  457.40   23.64 
  -2   1  -4   31.69    1.63 
  -2   1  -4   31.69    1.73 
   2  -2   4   77.26    3.68 
  -2   2  -4   79.24    4.20 
  -2   2  -4   79.66    3.91 
   2  -3   4    8.19    0.43 
  -2   3  -4    8.58    0.56 
  -2   3  -4    8.36    0.49 
   2  -4   4   41.17    1.96 
  -2   4  -4   40.38    2.28 
  -2   5  -4    2.40    0.31 
  -2   6  -4    4.83    0.45 
  -2   7  -4    5.22    0.55 
   2  -8   4    6.63    0.58 
   2  -9   4    0.35    0.23 
   2 -10   4    2.01    0.45 
  -1 -10  -4    0.31    0.21 
  -1  -9  -4    1.95    0.34 
  -1  -8  -4    2.10    0.32 
  -1  -7  -4   12.31    0.80 
  -1  -7  -4   12.48    0.81 
  -1  -6  -4    9.04    0.60 
  -1  -6  -4    8.77    0.60 
  -1  -5  -4   61.22    3.10 
  -1  -5  -4   59.47    3.25 
  -1  -4  -4    3.25    0.25 
  -1  -4  -4    2.85    0.25 
  -1  -3  -4  133.07    6.52 
  -1  -3  -4  130.26    6.93 
  -1  -2  -4    1.59    0.15 
  -1  -2  -4    1.80    0.16 
  -1  -1  -4  131.00    6.34 
  -1  -1  -4  126.50    6.76 
  -1   0  -4   44.40    2.38 
   1  -1   4  130.44    6.13 
  -1   1  -4  132.55    6.47 
  -1   1  -4  131.28    6.91 
   1  -2   4    1.49    0.12 
  -1   2  -4    1.45    0.17 
  -1   2  -4    1.53    0.12 
   1  -3   4  112.27    5.24 
  -1   3  -4  111.16    5.93 
   1  -4   4    2.61    0.20 
  -1   4  -4    3.29    0.29 
  -1   5  -4   43.99    2.46 
  -1   6  -4    7.44    0.58 
  -1   7  -4   10.06    0.77 
   1  -8   4    2.25    0.35 
   1  -9   4    2.04    0.39 
   1 -10   4    0.07    0.28 
   0 -10  -4    2.85    0.41 
   0  -9  -4    2.68    0.39 
   0  -8  -4   11.18    0.78 
   0  -8  -4   10.37    0.74 
   0  -7  -4    4.28    0.39 
   0  -7  -4    4.71    0.41 
   0  -6  -4   40.77    2.01 
   0  -6  -4   34.60    2.10 
   0  -5  -4   16.06    0.93 
   0  -5  -4   16.23    0.98 
   0  -4  -4   98.34    5.24 
   0  -4  -4   98.85    4.93 
   0  -3  -4   44.67    2.42 
   0  -3  -4   44.86    2.28 
   0  -2  -4  256.01   12.64 
   0  -2  -4  258.74   13.46 
   0  -1  -4   24.05    1.32 
   0   0   4  150.04    7.29 
   0   0  -4  159.29    8.20 
   0   0  -4  159.93    7.68 
   0  -1   4   21.32    0.95 
   0   1  -4   18.42    1.08 
   0   1  -4   18.33    0.97 
   0  -2   4  226.33   10.66 
   0   2  -4  231.00   11.98 
   0  -3   4   38.87    1.82 
   0   3  -4   36.01    2.05 
   0  -4   4   86.39    4.18 
   0   4  -4   90.43    4.73 
   0   5  -4   14.51    0.91 
   0   6  -4   36.41    2.09 
   0   7  -4    3.70    0.45 
   0  -8   4    9.45    0.71 
   0  -9   4    3.09    0.45 
   0 -10   4    2.76    0.41 
   1 -10  -4    0.63    0.25 
   1  -9  -4    2.56    0.36 
   1  -9  -4    3.27    0.44 
   1  -8  -4    3.27    0.38 
   1  -8  -4    3.29    0.40 
   1  -7  -4   12.80    0.87 
   1  -6  -4   14.69    0.94 
   1  -5  -4   17.42    1.06 
   1  -4  -4   39.79    2.20 
   1  -3  -4   49.35    2.68 
   1  -2  -4   37.19    2.02 
   1  -1  -4   35.50    1.93 
  -1   0   4   22.26    1.11 
   1   0  -4   22.41    1.13 
   1   0  -4   23.49    1.26 
  -1  -1   4   32.65    1.45 
   1   1  -4   27.18    1.62 
  -1  -2   4   32.20    1.66 
   1   2  -4   36.19    1.87 
  -1  -3   4   40.79    2.16 
   1   3  -4   49.22    2.45 
  -1  -4   4   33.43    1.69 
   1   4  -4   35.00    1.91 
  -1  -5   4   15.15    0.87 
   1   5  -4   17.43    1.00 
   1   6  -4   13.29    0.87 
   1   7  -4   13.33    0.92 
  -1  -8   4    3.21    0.40 
  -1  -8   4    3.49    0.36 
   1   8  -4    3.53    0.46 
  -1  -9   4    4.21    0.45 
   2 -10  -4    1.45    0.40 
   2 -10  -4    1.11    0.26 
   2  -9  -4    4.37    0.54 
   2  -8  -4    0.91    0.23 
   2  -7  -4   13.30    0.91 
   2  -6  -4    5.51    0.46 
   2  -5  -4   21.46    1.29 
   2  -4  -4   32.54    1.84 
   2  -3  -4   44.19    2.42 
   2  -2  -4  109.92    5.82 
  -2   1   4  183.33    8.87 
   2  -1  -4  196.47    9.97 
  -2   0   4    7.65    0.44 
   2   0  -4    8.64    0.51 
  -2  -1   4  180.91    8.77 
   2   1  -4  194.46    9.84 
  -2  -2   4  101.76    4.95 
  -2  -2   4   97.53    4.76 
   2   2  -4  102.83    5.33 
  -2  -3   4   39.67    1.99 
  -2  -3   4   39.39    1.96 
   2   3  -4   40.92    2.18 
  -2  -4   4   28.20    1.44 
  -2  -4   4   28.60    1.42 
   2   4  -4   27.67    1.58 
  -2  -5   4   18.84    1.00 
  -2  -5   4   18.91    1.01 
   2   5  -4   18.51    1.12 
  -2  -6   4    5.48    0.37 
   2   6  -4    5.15    0.42 
  -2  -7   4   13.86    0.84 
   2   7  -4   14.72    0.97 
  -2  -8   4    0.93    0.21 
  -2  -9   4    4.42    0.45 
  -2 -10   4    0.59    0.28 
   3 -10  -4    3.17    0.55 
   3  -9  -4    0.07    0.23 
   3  -8  -4    6.59    0.60 
   3  -7  -4    1.03    0.25 
   3  -6  -4   24.94    1.51 
   3  -5  -4    3.59    0.35 
   3  -4  -4   42.13    2.36 
   3  -3  -4    6.05    0.45 
   3  -2  -4  112.28    5.96 
  -3   1   4   41.23    1.97 
   3  -1  -4   40.09    2.21 
  -3   0   4  161.37    8.36 
  -3   0   4  170.17    7.99 
   3   0  -4  180.28    8.96 
  -3  -1   4   39.19    1.98 
  -3  -1   4   38.83    1.94 
   3   1  -4   41.52    2.16 
  -3  -2   4   98.83    4.77 
  -3  -2   4   98.78    4.60 
   3   2  -4   93.14    5.12 
  -3  -3   4    5.44    0.31 
  -3  -3   4    5.71    0.37 
   3   3  -4    5.23    0.37 
  -3  -4   4   37.80    1.90 
  -3  -4   4   37.22    1.87 
  -3  -5   4    3.30    0.28 
  -3  -5   4    3.33    0.24 
   3   5  -4    2.76    0.28 
  -3  -6   4   23.75    1.30 
  -3  -6   4   24.36    1.30 
   3   6  -4   25.62    1.45 
  -3  -7   4    1.15    0.19 
  -3  -7   4    1.15    0.22 
  -3  -8   4    6.54    0.52 
  -3  -8   4    7.29    0.51 
  -3  -9   4   -0.10    0.20 
  -3 -10   4    2.28    0.40 
   4  -9  -4    4.51    0.61 
   4  -8  -4    2.72    0.44 
   4  -7  -4    9.80    0.76 
   4  -6  -4    5.49    0.50 
   4  -5  -4   24.21    1.46 
   4  -4  -4    0.62    0.16 
   4  -3  -4  132.22    7.04 
   4  -2  -4    3.42    0.30 
  -4   1   4  282.77   13.11 
   4  -1  -4  278.54   14.70 
  -4   0   4   21.11    1.10 
  -4   0   4   20.35    1.08 
   4   0  -4   22.51    1.22 
  -4  -1   4  268.20   13.12 
  -4  -1   4  268.23   12.50 
   4   1  -4  265.86   14.00 
  -4  -2   4    3.19    0.25 
  -4  -2   4    2.99    0.20 
  -4  -3   4  123.04    6.10 
  -4  -3   4  125.55    5.87 
   4   3  -4  122.97    6.53 
  -4  -4   4    0.79    0.11 
  -4  -4   4    0.90    0.17 
   4   4  -4    1.52    0.17 
  -4  -5   4   23.12    1.27 
  -4  -5   4   24.89    1.29 
   4   5  -4   25.37    1.41 
  -4  -6   4    5.67    0.41 
  -4  -6   4    4.66    0.34 
  -4  -7   4    8.47    0.56 
  -4  -7   4    9.22    0.61 
  -4  -8   4    2.03    0.32 
  -4  -9   4    3.02    0.41 
   5  -9  -4    1.06    0.38 
   5  -8  -4    4.11    0.55 
   5  -7  -4    4.32    0.52 
   5  -6  -4    8.50    0.67 
   5  -5  -4   11.56    0.82 
   5  -4  -4   33.89    1.97 
   5  -3  -4   15.98    1.00 
   5  -2  -4   37.47    2.10 
  -5   1   4   26.87    1.36 
  -5   1   4   26.75    1.41 
   5  -1  -4   27.09    1.53 
  -5   0   4   50.63    2.52 
  -5   0   4   47.46    2.42 
   5   0  -4   51.73    2.72 
  -5  -1   4   26.54    1.37 
  -5  -1   4   26.98    1.34 
   5   1  -4   25.67    1.48 
  -5  -2   4   33.68    1.80 
  -5  -2   4   35.10    1.76 
   5   2  -4   37.22    1.94 
  -5  -3   4   13.52    0.79 
  -5  -3   4   13.93    0.77 
   5   3  -4   15.53    0.85 
  -5  -4   4   30.94    1.62 
  -5  -4   4   32.13    1.62 
   5   4  -4   31.78    1.75 
  -5  -5   4   11.53    0.66 
  -5  -5   4   11.37    0.69 
  -5  -6   4    9.21    0.55 
  -5  -6   4    8.28    0.58 
  -5  -7   4    4.08    0.41 
  -5  -8   4    3.43    0.41 
  -5  -9   4    1.03    0.29 
   6  -9  -4    1.92    0.45 
   6  -8  -4    1.18    0.35 
   6  -7  -4    2.29    0.39 
   6  -6  -4    6.79    0.59 
   6  -5  -4   21.15    1.34 
   6  -4  -4    9.58    0.71 
   6  -3  -4   27.00    1.60 
  -6   2   4   24.13    1.22 
  -6   2   4   22.03    1.26 
   6  -2  -4   23.83    1.38 
  -6   1   4   24.49    1.29 
  -6   1   4   26.19    1.35 
   6  -1  -4   24.64    1.45 
  -6   0   4   33.72    1.70 
  -6   0   4   33.99    1.77 
   6   0  -4   34.61    1.90 
  -6  -1   4   24.60    1.29 
  -6  -1   4   24.06    1.25 
  -6  -2   4   21.91    1.20 
  -6  -2   4   24.49    1.19 
   6   2  -4   21.95    1.29 
  -6  -3   4   25.26    1.27 
  -6  -3   4   24.56    1.26 
   6   3  -4   22.18    1.34 
  -6  -4   4    9.21    0.55 
  -6  -4   4    9.44    0.60 
  -6  -5   4   18.96    1.08 
  -6  -5   4   19.59    1.05 
  -6  -6   4    6.39    0.48 
  -6  -6   4    6.33    0.43 
  -6  -7   4    2.26    0.32 
  -6  -8   4    1.31    0.30 
  -6  -9   4    1.44    0.34 
   7  -8  -4    1.15    0.36 
   7  -7  -4    5.08    0.61 
   7  -6  -4    3.85    0.49 
   7  -5  -4   17.74    1.17 
   7  -4  -4    8.03    0.63 
   7  -3  -4   55.92    3.12 
  -7   2   4    2.72    0.27 
  -7   2   4    2.72    0.28 
   7  -2  -4    1.76    0.28 
  -7   1   4   40.50    2.06 
  -7   1   4   33.90    1.93 
   7  -1  -4   43.17    2.20 
  -7   0   4    6.38    0.40 
  -7   0   4    5.40    0.40 
   7   0  -4    5.84    0.43 
  -7  -1   4   43.67    2.16 
  -7  -1   4   41.09    2.07 
   7   1  -4   40.49    2.29 
  -7  -2   4    2.03    0.22 
  -7  -2   4    2.05    0.25 
   7   2  -4    2.63    0.24 
  -7  -3   4   50.74    2.61 
  -7  -3   4   51.19    2.53 
  -7  -4   4    8.18    0.50 
  -7  -4   4    7.70    0.54 
  -7  -5   4   20.13    1.10 
  -7  -5   4   18.64    1.06 
  -7  -6   4    3.54    0.39 
  -7  -7   4    3.85    0.43 
  -7  -8   4    0.83    0.26 
   8  -8  -4    3.48    0.56 
   8  -7  -4    0.42    0.25 
   8  -6  -4    6.15    0.64 
   8  -5  -4    0.39    0.20 
   8  -4  -4   14.37    0.99 
   8  -3  -4    2.72    0.37 
  -8   2   4   14.89    0.94 
  -8   2   4   14.76    0.87 
   8  -2  -4   16.99    1.01 
  -8   1   4    0.86    0.18 
  -8   1   4    1.04    0.19 
   8  -1  -4    0.76    0.19 
  -8   0   4   31.10    1.55 
  -8   0   4   31.08    1.63 
   8   0  -4   28.62    1.72 
  -8  -1   4    0.96    0.17 
  -8  -1   4    0.79    0.17 
   8   1  -4    0.81    0.16 
  -8  -2   4   16.07    0.89 
  -8  -2   4   15.65    0.91 
  -8  -3   4    2.18    0.27 
  -8  -3   4    1.94    0.24 
  -8  -4   4   14.90    0.86 
  -8  -4   4   14.05    0.86 
  -8  -5   4    0.34    0.17 
  -8  -6   4    5.42    0.47 
  -8  -7   4    0.47    0.22 
  -8  -8   4    2.20    0.37 
   9  -7  -4    2.15    0.43 
   9  -6  -4    0.54    0.25 
   9  -5  -4    5.12    0.56 
   9  -4  -4    0.20    0.16 
   9  -3  -4   16.33    1.08 
  -9   2   4    0.56    0.17 
  -9   2   4    0.80    0.20 
   9  -2  -4    0.59    0.19 
  -9   1   4   18.33    1.11 
  -9   1   4   20.08    1.05 
   9  -1  -4   18.70    1.17 
  -9   0   4    0.22    0.11 
  -9   0   4    0.10    0.12 
   9   0  -4    0.29    0.14 
  -9  -1   4   18.30    1.04 
  -9  -1   4   17.91    0.99 
  -9  -2   4    1.17    0.20 
  -9  -2   4    0.48    0.16 
  -9  -3   4   14.05    0.85 
  -9  -3   4   14.82    0.87 
  -9  -4   4    0.21    0.15 
  -9  -5   4    5.35    0.46 
  -9  -6   4    0.60    0.23 
  -9  -7   4    2.37    0.36 
  10  -6  -4    2.59    0.45 
  10  -5  -4    1.50    0.32 
  10  -4  -4    6.88    0.61 
 -10   3   4    2.31    0.36 
  10  -3  -4    2.37    0.36 
 -10   2   4    8.88    0.58 
 -10   2   4    7.80    0.62 
  10  -2  -4    8.33    0.64 
 -10   1   4    8.79    0.56 
 -10   1   4    7.65    0.59 
  10  -1  -4    7.97    0.60 
 -10   0   4   25.86    1.36 
 -10   0   4   25.53    1.44 
 -10  -1   4    7.89    0.52 
 -10  -1   4    7.81    0.55 
 -10  -2   4    8.21    0.55 
 -10  -2   4    8.33    0.58 
 -10  -3   4    2.64    0.33 
 -10  -4   4    5.79    0.47 
 -10  -5   4    1.51    0.29 
 -10  -6   4    1.79    0.32 
  11  -5  -4    1.72    0.37 
  11  -4  -4    2.90    0.43 
 -11   3   4    0.82    0.25 
  11  -3  -4    0.79    0.24 
 -11   2   4    4.30    0.47 
  11  -2  -4    5.29    0.47 
 -11   1   4    1.85    0.31 
 -11   1   4    1.81    0.27 
 -11   0   4    3.02    0.32 
 -11   0   4    3.41    0.37 
 -11  -1   4    1.38    0.23 
 -11  -2   4    4.11    0.38 
 -11  -3   4    1.10    0.24 
 -11  -4   4    3.80    0.42 
 -11  -5   4    1.50    0.30 
  12  -4  -4    0.47    0.25 
 -12   3   4    1.62    0.34 
  12  -3  -4    1.52    0.33 
 -12   2   4    0.52    0.23 
 -12   1   4    4.48    0.47 
 -12  -1   4    3.74    0.36 
 -12  -2   4    0.32    0.18 
 -12  -3   4    1.55    0.28 
 -12  -4   4    0.20    0.20 
 -13  -2   4    1.97    0.30 
 -13   0  -5    0.72    0.27 
 -12  -3  -5    0.10    0.24 
 -12  -2  -5    0.71    0.29 
 -12  -1  -5    0.56    0.27 
 -12   0  -5    2.44    0.41 
 -12   1  -5    0.49    0.23 
 -12   2  -5    0.98    0.28 
 -12   3  -5    0.03    0.19 
 -11  -5  -5    1.11    0.31 
 -11  -4  -5   -0.12    0.21 
 -11  -3  -5    1.16    0.33 
 -11  -2  -5   -0.02    0.19 
 -11  -1  -5    1.21    0.31 
 -11   0  -5    0.18    0.19 
 -11   1  -5    1.61    0.32 
 -11   2  -5    0.06    0.17 
  11  -3   5    2.15    0.35 
 -11   3  -5    1.82    0.35 
  11  -4   5    0.26    0.21 
 -11   4  -5    0.09    0.19 
  11  -5   5    1.45    0.34 
 -11   5  -5    1.42    0.35 
 -10  -6  -5    1.69    0.34 
 -10  -5  -5    0.16    0.20 
 -10  -4  -5    3.70    0.47 
 -10  -3  -5    1.05    0.27 
 -10  -2  -5    5.08    0.54 
 -10  -1  -5    0.53    0.21 
 -10   0  -5   13.50    0.92 
 -10   1  -5    1.09    0.25 
  10  -2   5    5.66    0.48 
 -10   2  -5    5.49    0.55 
  10  -3   5    1.36    0.28 
 -10   3  -5    1.21    0.29 
  10  -4   5    4.55    0.49 
 -10   4  -5    2.86    0.45 
  10  -5   5    0.15    0.20 
 -10   5  -5    0.13    0.19 
  10  -6   5    1.96    0.40 
  -9  -7  -5    0.44    0.23 
  -9  -6  -5    0.83    0.26 
  -9  -5  -5    2.13    0.33 
  -9  -4  -5    1.18    0.24 
  -9  -3  -5    3.08    0.38 
  -9  -2  -5    2.07    0.34 
  -9  -1  -5    5.11    0.47 
  -9   0  -5    9.70    0.70 
  -9   1  -5    5.54    0.49 
  -9   2  -5    2.82    0.38 
   9  -3   5    3.72    0.41 
  -9   3  -5    3.59    0.44 
   9  -4   5    1.67    0.31 
  -9   4  -5    1.58    0.31 
   9  -5   5    2.32    0.38 
  -9   5  -5    2.31    0.38 
   9  -6   5    0.91    0.29 
   9  -7   5    0.63    0.26 
  -8  -8  -5    0.35    0.20 
  -8  -7  -5    0.30    0.21 
  -8  -6  -5    2.28    0.34 
  -8  -5  -5    2.87    0.35 
  -8  -4  -5    1.59    0.26 
  -8  -3  -5    4.37    0.39 
  -8  -2  -5    5.04    0.43 
  -8  -1  -5    3.65    0.41 
  -8   0  -5    3.59    0.40 
  -8   0  -5    3.86    0.35 
  -8   1  -5    5.95    0.49 
  -8   1  -5    5.38    0.45 
  -8   2  -5    5.21    0.46 
  -8   2  -5    5.14    0.45 
  -8   3  -5    5.48    0.47 
  -8   3  -5    5.40    0.49 
  -8   4  -5    1.89    0.31 
   8  -5   5    2.95    0.40 
  -8   5  -5    2.73    0.39 
   8  -6   5    2.34    0.39 
   8  -7   5    0.27    0.21 
  -7  -8  -5    2.14    0.35 
  -7  -7  -5    0.04    0.16 
  -7  -6  -5    3.53    0.39 
  -7  -5  -5    1.39    0.24 
  -7  -4  -5    6.46    0.48 
  -7  -3  -5    3.23    0.33 
  -7  -2  -5   10.08    0.67 
  -7  -1  -5    1.28    0.24 
  -7  -1  -5    1.34    0.18 
  -7   0  -5   32.86    1.79 
  -7   0  -5   32.12    1.82 
  -7   1  -5    1.51    0.26 
  -7   1  -5    1.23    0.21 
  -7   2  -5   10.33    0.71 
  -7   2  -5   10.52    0.72 
  -7   3  -5    2.96    0.37 
  -7   3  -5    2.85    0.35 
  -7   4  -5    7.30    0.56 
  -7   4  -5    6.88    0.59 
  -7   5  -5    1.14    0.27 
  -7   5  -5    1.48    0.27 
   7  -6   5    4.44    0.50 
   7  -7   5    0.42    0.21 
   7  -8   5    2.48    0.47 
  -6  -9  -5    1.92    0.36 
  -6  -8  -5    0.05    0.19 
  -6  -7  -5    3.26    0.40 
  -6  -6  -5    0.68    0.19 
  -6  -5  -5    7.22    0.52 
  -6  -4  -5    0.06    0.11 
  -6  -3  -5   22.20    1.23 
  -6  -2  -5    0.48    0.10 
  -6  -2  -5    0.62    0.15 
  -6  -1  -5   43.76    2.35 
  -6  -1  -5   42.12    2.27 
  -6   0  -5    1.01    0.18 
  -6   0  -5    1.75    0.25 
  -6   1  -5   41.27    2.38 
  -6   1  -5   45.09    2.30 
  -6   2  -5    0.62    0.17 
  -6   2  -5    0.43    0.15 
  -6   3  -5   23.65    1.37 
  -6   3  -5   25.02    1.47 
  -6   4  -5    0.05    0.12 
  -6   4  -5    0.01    0.10 
  -6   5  -5    7.94    0.59 
  -6   5  -5    8.21    0.66 
  -6   6  -5    0.25    0.18 
   6  -7   5    3.48    0.47 
   6  -8   5    0.26    0.25 
  -5  -9  -5    1.48    0.32 
  -5  -8  -5    1.59    0.30 
  -5  -7  -5    3.64    0.40 
  -5  -6  -5    9.99    0.68 
  -5  -5  -5    5.35    0.43 
  -5  -4  -5   20.88    1.16 
  -5  -3  -5    3.88    0.27 
  -5  -3  -5    3.81    0.31 
  -5  -2  -5   27.29    1.36 
  -5  -2  -5   21.30    1.30 
  -5  -1  -5    3.38    0.28 
  -5  -1  -5    2.91    0.25 
  -5   0  -5    8.21    0.52 
  -5   0  -5    7.12    0.53 
  -5   1  -5    3.32    0.30 
  -5   1  -5    3.43    0.31 
  -5   2  -5   24.57    1.42 
  -5   2  -5   23.97    1.34 
  -5   3  -5    4.52    0.36 
  -5   3  -5    4.19    0.37 
  -5   4  -5   23.14    1.23 
  -5   4  -5   19.94    1.31 
  -5   5  -5    5.57    0.50 
  -5   6  -5    9.96    0.78 
   5  -8   5    1.69    0.35 
   5  -9   5    1.23    0.37 
  -4  -9  -5    1.05    0.29 
  -4  -8  -5    0.30    0.19 
  -4  -7  -5    2.03    0.30 
  -4  -6  -5    4.15    0.37 
  -4  -5  -5    6.51    0.47 
  -4  -4  -5    7.61    0.48 
  -4  -4  -5    8.04    0.52 
  -4  -3  -5   35.98    1.92 
  -4  -3  -5   37.73    1.99 
  -4  -2  -5   19.79    1.11 
  -4  -1  -5  115.39    5.87 
  -4  -1  -5  106.90    5.53 
  -4   0  -5    5.89    0.43 
  -4   0  -5    6.14    0.42 
  -4   1  -5  114.41    6.03 
  -4   1  -5  112.47    5.68 
  -4   2  -5   32.92    1.76 
  -4   2  -5   33.73    1.88 
  -4   3  -5   37.58    1.85 
  -4   3  -5   32.56    1.98 
  -4   4  -5    6.49    0.44 
  -4   4  -5    5.87    0.49 
  -4   5  -5    6.11    0.51 
  -4   6  -5    4.53    0.51 
  -4   7  -5    2.45    0.41 
   4  -8   5    0.28    0.21 
   4  -9   5    1.39    0.37 
  -3  -9  -5    1.20    0.29 
  -3  -8  -5    1.04    0.25 
  -3  -7  -5    8.69    0.64 
  -3  -6  -5    4.03    0.36 
  -3  -5  -5   27.15    1.52 
  -3  -5  -5   29.00    1.58 
  -3  -4  -5    9.69    0.60 
  -3  -4  -5    9.62    0.60 
  -3  -3  -5   51.08    2.73 
  -3  -3  -5   50.62    2.59 
  -3  -2  -5   54.81    2.60 
  -3  -2  -5   48.00    2.74 
  -3  -1  -5   71.91    3.43 
  -3  -1  -5   65.06    3.64 
  -3   0  -5  140.41    7.42 
  -3   0  -5  141.32    6.99 
  -3   1  -5   64.47    3.28 
  -3   1  -5   65.21    3.48 
  -3   2  -5   55.91    2.80 
  -3   2  -5   54.43    3.00 
   3  -3   5   49.06    2.30 
  -3   3  -5   46.70    2.70 
  -3   3  -5   51.18    2.50 
   3  -4   5    8.38    0.44 
  -3   4  -5    9.12    0.62 
  -3   5  -5   24.07    1.46 
  -3   6  -5    2.87    0.38 
  -3   7  -5    7.32    0.64 
   3  -8   5    1.42    0.29 
   3  -9   5    1.26    0.33 
  -2 -10  -5    2.30    0.39 
  -2  -9  -5    0.44    0.22 
  -2  -8  -5    9.50    0.70 
  -2  -7  -5   -0.04    0.12 
  -2  -6  -5   25.25    1.44 
  -2  -6  -5   24.72    1.41 
  -2  -5  -5    0.50    0.13 
  -2  -5  -5    0.29    0.13 
  -2  -4  -5   34.84    1.78 
  -2  -4  -5   32.89    1.86 
  -2  -3  -5    7.27    0.47 
  -2  -3  -5    7.62    0.46 
  -2  -3  -5    7.25    0.47 
  -2  -2  -5   86.78    4.53 
  -2  -2  -5   84.39    4.26 
  -2  -1  -5    9.31    0.57 
  -2   0  -5   72.93    3.91 
  -2   0  -5   73.87    3.67 
  -2   1  -5   10.58    0.60 
   2  -2   5   80.93    3.83 
  -2   2  -5   83.02    4.38 
   2  -3   5    6.66    0.38 
  -2   3  -5    7.72    0.44 
  -2   3  -5    7.67    0.51 
   2  -4   5   29.00    1.35 
  -2   4  -5   25.65    1.59 
   2  -5   5    0.23    0.08 
  -2   5  -5    0.30    0.14 
   2  -6   5   20.32    1.02 
  -2   6  -5   18.78    1.24 
  -2   7  -5    0.15    0.17 
  -2   8  -5    8.20    0.71 
   2  -9   5    0.90    0.29 
  -1 -10  -5    0.37    0.21 
  -1  -9  -5    1.61    0.31 
  -1  -8  -5    1.09    0.24 
  -1  -7  -5   18.49    1.10 
  -1  -7  -5   18.29    1.12 
  -1  -6  -5    9.42    0.65 
  -1  -6  -5    9.81    0.65 
  -1  -5  -5   25.83    1.49 
  -1  -5  -5   27.00    1.44 
  -1  -4  -5   13.81    0.81 
  -1  -4  -5   12.99    0.77 
  -1  -3  -5   65.18    3.47 
  -1  -3  -5   64.37    3.26 
  -1  -2  -5    1.16    0.15 
  -1  -1  -5   27.59    1.51 
  -1  -1  -5   27.01    1.39 
  -1   0  -5    0.04    0.06 
   1  -1   5   25.07    1.16 
  -1   1  -5   23.53    1.34 
  -1   1  -5   23.21    1.23 
   1  -2   5    1.34    0.12 
  -1   2  -5    1.53    0.19 
  -1   2  -5    1.89    0.13 
   1  -3   5   54.86    2.62 
  -1   3  -5   55.20    2.99 
   1  -4   5   11.42    0.61 
  -1   4  -5   11.25    0.74 
   1  -5   5   22.56    1.17 
  -1   5  -5   23.66    1.39 
   1  -6   5    7.55    0.46 
  -1   6  -5    7.10    0.58 
   1  -7   5   17.65    0.92 
  -1   7  -5   14.90    1.08 
  -1   8  -5    0.80    0.27 
   1  -9   5    1.77    0.36 
   1 -10   5    0.28    0.31 
   0 -10  -5    1.81    0.33 
   0  -9  -5    1.18    0.26 
   0  -8  -5    8.10    0.63 
   0  -8  -5    8.32    0.63 
   0  -7  -5    8.86    0.66 
   0  -7  -5   10.00    0.67 
   0  -6  -5    9.42    0.64 
   0  -6  -5    9.88    0.66 
   0  -5  -5   14.88    0.92 
   0  -5  -5   14.99    0.88 
   0  -4  -5   67.52    3.34 
   0  -4  -5   63.86    3.53 
   0  -3  -5   18.48    1.09 
   0  -3  -5   19.47    1.03 
   0  -2  -5  198.83    9.68 
   0  -2  -5  194.58   10.32 
   0  -1  -5   42.24    2.29 
   0  -1  -5   50.41    2.49 
   0   0   5  291.37   13.90 
   0   0  -5  302.27   14.63 
   0   0  -5  302.06   15.61 
   0  -1   5   46.12    2.15 
   0   1  -5   44.96    2.44 
   0   1  -5   44.29    2.23 
   0  -2   5  179.82    8.28 
   0   2  -5  174.48    9.32 
   0  -3   5   16.42    0.87 
   0   3  -5   17.85    1.01 
   0  -4   5   54.64    2.59 
   0   4  -5   52.40    2.93 
   0  -5   5   11.99    0.68 
   0   5  -5   12.64    0.81 
   0  -6   5    7.74    0.49 
   0   6  -5    7.62    0.58 
   0  -7   5    8.26    0.56 
   0   7  -5    9.29    0.70 
   0  -8   5    8.06    0.58 
   0   8  -5    9.75    0.75 
   0  -9   5    1.67    0.36 
   1 -10  -5    0.98    0.26 
   1  -9  -5    0.96    0.28 
   1  -9  -5    0.87    0.23 
   1  -8  -5    3.80    0.41 
   1  -8  -5    3.64    0.43 
   1  -7  -5    7.48    0.56 
   1  -7  -5    7.88    0.60 
   1  -6  -5   14.33    0.93 
   1  -5  -5   14.38    0.90 
   1  -4  -5   31.96    1.80 
   1  -3  -5   13.62    0.82 
   1  -2  -5   94.77    4.73 
   1  -2  -5   95.94    5.07 
   1  -1  -5   41.42    2.09 
   1  -1  -5   42.58    2.28 
  -1   0   5   16.00    0.83 
   1   0  -5   17.32    0.95 
   1   0  -5   16.15    0.82 
  -1  -1   5   39.92    1.90 
   1   1  -5   38.74    2.14 
  -1  -2   5   89.62    4.30 
   1   2  -5   92.34    4.84 
  -1  -3   5   11.79    0.59 
   1   3  -5    9.18    0.64 
  -1  -4   5   27.57    1.41 
   1   4  -5   28.42    1.59 
  -1  -5   5   14.35    0.78 
   1   5  -5   13.81    0.89 
  -1  -6   5   11.69    0.68 
   1   6  -5   11.48    0.79 
  -1  -7   5    7.11    0.50 
   1   7  -5    7.36    0.60 
  -1  -8   5    3.33    0.37 
  -1  -8   5    3.87    0.37 
   1   8  -5    3.48    0.47 
  -1  -9   5    0.62    0.24 
   2 -10  -5    1.33    0.28 
   2  -9  -5    1.48    0.33 
   2  -9  -5    0.93    0.23 
   2  -8  -5    3.59    0.45 
   2  -7  -5   13.55    0.93 
   2  -6  -5    5.65    0.48 
   2  -5  -5   34.47    1.97 
   2  -4  -5   23.82    1.40 
   2  -3  -5   90.69    4.85 
   2  -2  -5   85.38    4.56 
   2  -1  -5   78.70    4.20 
  -2   0   5   39.12    1.95 
   2   0  -5   41.55    2.20 
  -2  -1   5   74.31    3.46 
   2   1  -5   71.27    3.88 
  -2  -2   5   80.21    3.93 
   2   2  -5   84.99    4.41 
  -2  -3   5   79.83    3.91 
  -2  -3   5   80.71    4.03 
   2   3  -5   85.11    4.38 
  -2  -4   5   20.95    1.06 
  -2  -4   5   20.66    1.08 
   2   4  -5   19.84    1.19 
  -2  -5   5   30.50    1.55 
  -2  -5   5   29.54    1.53 
   2   5  -5   29.66    1.71 
  -2  -6   5    5.46    0.40 
  -2  -6   5    5.29    0.37 
   2   6  -5    5.70    0.47 
  -2  -7   5   13.84    0.77 
  -2  -7   5   11.94    0.76 
   2   7  -5   11.72    0.86 
  -2  -8   5    3.68    0.39 
  -2  -9   5    2.12    0.34 
   3  -9  -5    0.16    0.27 
   3  -8  -5    8.15    0.70 
   3  -7  -5    1.49    0.29 
   3  -6  -5   23.62    1.46 
   3  -5  -5    4.57    0.42 
   3  -4  -5   38.40    2.18 
   3  -3  -5    0.34    0.13 
   3  -2  -5   63.11    3.41 
  -3   1   5   16.79    0.91 
   3  -1  -5   18.39    1.04 
  -3   0   5   29.66    1.50 
   3   0  -5   30.89    1.69 
  -3  -1   5   17.07    0.91 
   3   1  -5   17.79    1.02 
  -3  -2   5   53.99    2.85 
  -3  -2   5   60.59    2.80 
   3   2  -5   59.46    3.11 
  -3  -3   5    0.26    0.10 
   3   3  -5    0.41    0.12 
  -3  -4   5   31.34    1.74 
  -3  -4   5   36.13    1.75 
   3   4  -5   36.21    1.94 
  -3  -5   5    4.53    0.35 
  -3  -5   5    4.00    0.29 
   3   5  -5    4.39    0.36 
  -3  -6   5   20.90    1.06 
  -3  -6   5   20.67    1.03 
   3   6  -5   15.15    1.13 
  -3  -7   5    1.07    0.22 
  -3  -8   5    6.75    0.53 
  -3  -9   5    0.15    0.22 
   4  -9  -5    2.09    0.45 
   4  -8  -5    0.51    0.25 
   4  -7  -5   10.95    0.83 
   4  -6  -5    1.21    0.25 
   4  -5  -5   18.64    1.19 
   4  -4  -5    2.78    0.33 
   4  -3  -5   42.72    2.39 
   4  -2  -5    5.42    0.42 
  -4   1   5   69.98    3.42 
   4  -1  -5   72.76    3.85 
  -4   0   5   17.08    0.92 
   4   0  -5   17.70    1.02 
  -4  -1   5   66.22    3.27 
  -4  -1   5   67.87    3.37 
   4   1  -5   70.26    3.66 
  -4  -2   5    4.87    0.29 
  -4  -2   5    5.47    0.36 
   4   2  -5    5.04    0.38 
  -4  -3   5   36.33    2.04 
  -4  -3   5   43.38    2.06 
   4   3  -5   43.48    2.28 
  -4  -4   5    2.31    0.26 
  -4  -4   5    2.46    0.18 
  -4  -5   5   16.29    0.85 
  -4  -5   5   14.98    0.89 
   4   5  -5   15.67    0.97 
  -4  -6   5    0.89    0.20 
  -4  -7   5    9.60    0.65 
  -4  -8   5    0.57    0.22 
  -4  -9   5    2.12    0.36 
   5  -9  -5    1.91    0.46 
   5  -8  -5    5.09    0.61 
   5  -7  -5    3.38    0.47 
   5  -6  -5   13.95    0.98 
   5  -5  -5    6.23    0.55 
   5  -4  -5   23.56    1.44 
   5  -3  -5   22.26    1.34 
   5  -2  -5   39.08    2.20 
  -5   1   5   18.66    1.02 
   5  -1  -5   19.81    1.15 
  -5   0   5   42.42    2.21 
  -5   0   5   44.02    2.16 
   5   0  -5   45.17    2.41 
  -5  -1   5   19.89    1.00 
  -5  -1   5   19.06    1.01 
   5   1  -5   18.16    1.11 
  -5  -2   5   37.48    1.91 
  -5  -2   5   35.64    1.88 
   5   2  -5   39.70    2.08 
  -5  -3   5   20.24    1.07 
  -5  -3   5   19.86    1.10 
   5   3  -5   21.75    1.21 
  -5  -4   5   20.91    1.09 
  -5  -4   5   20.26    1.13 
   5   4  -5   21.15    1.21 
  -5  -5   5    4.96    0.40 
  -5  -6   5   12.37    0.77 
  -5  -7   5    3.52    0.39 
  -5  -8   5    3.48    0.42 
  -5  -9   5    1.94    0.36 
   6  -8  -5    3.37    0.53 
   6  -7  -5    3.10    0.47 
   6  -6  -5    8.91    0.73 
   6  -5  -5    1.40    0.30 
   6  -4  -5   13.81    0.94 
   6  -3  -5    6.11    0.50 
   6  -2  -5   31.00    1.79 
  -6   1   5   22.77    1.22 
  -6   1   5   21.32    1.18 
   6  -1  -5   23.30    1.33 
  -6   0   5   16.09    0.90 
  -6   0   5   16.52    0.90 
   6   0  -5   16.61    1.00 
  -6  -1   5   24.43    1.26 
  -6  -1   5   23.45    1.25 
   6   1  -5   23.95    1.38 
  -6  -2   5   30.10    1.55 
  -6  -2   5   29.58    1.53 
  -6  -3   5    5.84    0.43 
  -6  -3   5    5.80    0.39 
   6   3  -5    6.63    0.46 
  -6  -4   5   12.99    0.78 
  -6  -5   5    1.28    0.23 
  -6  -6   5    6.93    0.53 
  -6  -7   5    2.27    0.34 
  -6  -8   5    2.10    0.36 
   7  -8  -5    0.39    0.30 
   7  -7  -5    4.40    0.58 
   7  -6  -5    2.75    0.44 
   7  -5  -5   14.55    1.03 
   7  -4  -5   11.80    0.84 
   7  -3  -5   26.60    1.60 
  -7   2   5   19.05    1.08 
   7  -2  -5   20.49    1.23 
  -7   1   5   25.11    1.35 
  -7   1   5   24.28    1.30 
   7  -1  -5   24.80    1.46 
  -7   0   5    6.65    0.45 
  -7   0   5    6.72    0.46 
   7   0  -5    7.16    0.51 
  -7  -1   5   24.38    1.27 
  -7  -1   5   23.99    1.29 
  -7  -2   5   21.03    1.11 
  -7  -2   5   19.92    1.10 
   7   2  -5   20.31    1.20 
  -7  -3   5   24.43    1.30 
  -7  -4   5   11.64    0.73 
  -7  -5   5   13.59    0.84 
  -7  -6   5    1.47    0.29 
  -7  -7   5    3.44    0.43 
  -7  -8   5    0.15    0.23 
   8  -7  -5    0.85    0.29 
   8  -6  -5    8.71    0.76 
   8  -5  -5    0.24    0.18 
   8  -4  -5    8.78    0.70 
   8  -3  -5   -0.09    0.12 
  -8   2   5   20.77    1.25 
  -8   2   5   22.28    1.20 
   8  -2  -5   23.14    1.36 
  -8   1   5    0.08    0.09 
  -8   1   5    0.14    0.12 
   8  -1  -5    0.15    0.14 
  -8   0   5   32.35    1.69 
  -8   0   5   32.93    1.76 
   8   0  -5   33.63    1.89 
  -8  -1   5    0.25    0.09 
  -8  -1   5    0.11    0.12 
   8   1  -5    0.06    0.06 
  -8  -2   5   21.64    1.17 
  -8  -3   5    0.48    0.17 
  -8  -4   5    8.12    0.57 
  -8  -5   5    0.28    0.18 
  -8  -6   5    7.23    0.57 
  -8  -7   5    1.01    0.29 
   9  -7  -5    1.42    0.37 
   9  -6  -5    0.37    0.25 
   9  -5  -5    6.27    0.60 
   9  -4  -5    1.35    0.31 
   9  -3  -5   10.35    0.77 
  -9   2   5    4.33    0.42 
  -9   2   5    3.84    0.38 
   9  -2  -5    4.19    0.44 
  -9   1   5    8.70    0.58 
  -9   1   5    8.39    0.60 
   9  -1  -5    8.80    0.64 
  -9   0   5    0.91    0.19 
  -9   0   5    1.71    0.24 
   9   0  -5    1.13    0.23 
  -9  -1   5    6.55    0.48 
  -9  -1   5    7.30    0.49 
  -9  -2   5    4.03    0.35 
  -9  -3   5   11.12    0.71 
  -9  -4   5    1.34    0.25 
  -9  -5   5    6.76    0.54 
  -9  -6   5    0.19    0.20 
  -9  -7   5    0.85    0.24 
  10  -6  -5    1.52    0.36 
  10  -5  -5    3.62    0.51 
  10  -4  -5    2.81    0.42 
  10  -3  -5    3.23    0.42 
 -10   2   5    6.09    0.54 
 -10   2   5    6.78    0.50 
  10  -2  -5    6.68    0.56 
 -10   1   5    2.72    0.35 
 -10   1   5    3.26    0.34 
  10  -1  -5    2.93    0.38 
 -10   0   5   16.32    0.98 
 -10   0   5   15.78    0.92 
 -10  -1   5    2.55    0.30 
 -10  -2   5    5.85    0.45 
 -10  -3   5    3.12    0.36 
 -10  -4   5    2.83    0.37 
 -10  -5   5    3.26    0.40 
 -10  -6   5    1.19    0.30 
  11  -5  -5    0.67    0.30 
  11  -4  -5    3.34    0.47 
  11  -3  -5    1.74    0.34 
 -11   2   5    3.06    0.40 
  11  -2  -5    1.88    0.34 
 -11   1   5    0.69    0.20 
 -11   0   5    3.31    0.36 
 -11  -1   5    0.58    0.18 
 -11  -2   5    1.93    0.29 
 -11  -3   5    2.10    0.31 
 -11  -4   5    2.97    0.39 
 -11  -5   5    0.96    0.26 
  12  -4  -5    0.37    0.25 
  12  -3  -5    2.63    0.42 
 -12   0   5    0.97    0.23 
 -12  -1   5    4.13    0.40 
 -12  -2   5    0.42    0.19 
 -12  -3   5    3.08    0.38 
 -12  -3  -6    0.52    0.27 
 -12  -2  -6    1.58    0.37 
 -12  -1  -6    0.53    0.24 
 -12   0  -6    1.59    0.33 
 -12   1  -6    0.65    0.26 
 -12   2  -6    1.24    0.30 
 -12   3  -6    0.17    0.19 
 -11  -4  -6    0.22    0.25 
 -11  -3  -6    1.43    0.36 
 -11  -2  -6    0.06    0.19 
 -11  -1  -6    1.58    0.34 
 -11   0  -6    0.31    0.21 
 -11   1  -6    1.70    0.35 
 -11   2  -6    0.17    0.19 
  11  -3   6    1.78    0.34 
 -11   3  -6    1.56    0.35 
  11  -4   6    0.05    0.23 
 -11   4  -6    0.32    0.22 
 -10  -6  -6    0.37    0.22 
 -10  -5  -6    0.06    0.21 
 -10  -4  -6    1.77    0.35 
 -10  -3  -6    0.31    0.21 
 -10  -2  -6    3.03    0.44 
 -10  -1  -6    0.01    0.16 
 -10   0  -6    3.46    0.45 
 -10   1  -6   -0.07    0.16 
  10  -2   6    3.64    0.40 
 -10   2  -6    3.15    0.43 
  10  -3   6    0.09    0.18 
 -10   3  -6    0.13    0.16 
  10  -4   6    2.07    0.37 
 -10   4  -6    2.66    0.41 
  10  -5   6    0.41    0.24 
 -10   5  -6    0.38    0.22 
  10  -6   6    0.50    0.25 
 -10   6  -6    0.78    0.26 
  -9  -6  -6    1.96    0.35 
  -9  -5  -6    1.21    0.28 
  -9  -4  -6    0.53    0.20 
  -9  -3  -6    2.40    0.36 
  -9  -2  -6    0.22    0.18 
  -9  -1  -6    4.76    0.50 
  -9   0  -6    0.19    0.16 
  -9   1  -6    6.59    0.54 
  -9   1  -6    5.94    0.51 
  -9   2  -6    0.57    0.21 
  -9   2  -6    0.34    0.17 
  -9   3  -6    2.80    0.40 
  -9   3  -6    2.92    0.41 
  -9   4  -6    0.57    0.23 
   9  -5   6    1.29    0.30 
  -9   5  -6    1.57    0.33 
   9  -6   6    2.23    0.40 
  -8  -7  -6    0.55    0.23 
  -8  -6  -6    0.76    0.24 
  -8  -5  -6    3.18    0.39 
  -8  -4  -6    0.94    0.22 
  -8  -3  -6    9.56    0.67 
  -8  -2  -6    1.60    0.28 
  -8  -1  -6    8.14    0.63 
  -8   0  -6    0.38    0.18 
  -8   0  -6    0.41    0.13 
  -8   1  -6    8.44    0.64 
  -8   1  -6    9.92    0.68 
  -8   2  -6    2.18    0.32 
  -8   2  -6    2.17    0.33 
  -8   3  -6   10.16    0.73 
  -8   3  -6    9.99    0.76 
  -8   4  -6    1.30    0.28 
  -8   4  -6    1.11    0.27 
  -8   5  -6    3.93    0.47 
  -8   5  -6    3.75    0.50 
   8  -6   6    0.80    0.26 
   8  -7   6    0.29    0.23 
  -7  -8  -6    2.23    0.36 
  -7  -7  -6   -0.04    0.17 
  -7  -6  -6    2.78    0.37 
  -7  -5  -6    0.23    0.16 
  -7  -4  -6    4.57    0.40 
  -7  -3  -6    3.20    0.34 
  -7  -2  -6    5.40    0.44 
  -7  -1  -6    2.67    0.36 
  -7  -1  -6    3.24    0.29 
  -7   0  -6   14.51    0.91 
  -7   0  -6   14.20    0.89 
  -7   1  -6    3.03    0.35 
  -7   1  -6    2.24    0.29 
  -7   2  -6    6.17    0.51 
  -7   2  -6    6.81    0.52 
  -7   3  -6    2.88    0.36 
  -7   3  -6    3.95    0.42 
  -7   4  -6    4.78    0.44 
  -7   4  -6    5.50    0.49 
  -7   5  -6    0.20    0.15 
  -7   5  -6    0.05    0.17 
  -7   6  -6    3.01    0.47 
   7  -7   6    0.06    0.19 
   7  -8   6    2.16    0.42 
  -6  -8  -6    0.67    0.24 
  -6  -7  -6    4.20    0.46 
  -6  -6  -6    0.21    0.16 
  -6  -5  -6    7.13    0.52 
  -6  -4  -6    2.25    0.28 
  -6  -3  -6   16.37    0.96 
  -6  -2  -6    1.51    0.23 
  -6  -2  -6    1.74    0.19 
  -6  -1  -6   14.10    0.84 
  -6  -1  -6   13.56    0.85 
  -6   0  -6    0.01    0.11 
  -6   0  -6    0.18    0.11 
  -6   1  -6   15.02    0.90 
  -6   1  -6   13.60    0.89 
  -6   2  -6    1.40    0.24 
  -6   2  -6    1.38    0.24 
  -6   3  -6   17.14    1.01 
  -6   3  -6   16.30    1.06 
  -6   4  -6    3.40    0.40 
  -6   4  -6    2.92    0.34 
  -6   5  -6    6.61    0.59 
  -6   5  -6    7.31    0.55 
  -6   6  -6    0.40    0.22 
  -6   7  -6    3.78    0.53 
   6  -8   6    0.44    0.26 
  -5  -9  -6    0.25    0.21 
  -5  -8  -6    3.15    0.42 
  -5  -7  -6    1.35    0.27 
  -5  -6  -6    8.50    0.62 
  -5  -5  -6    2.23    0.29 
  -5  -4  -6   11.06    0.69 
  -5  -3  -6    5.30    0.36 
  -5  -3  -6    5.43    0.40 
  -5  -2  -6   22.68    1.27 
  -5  -2  -6   23.70    1.31 
  -5  -1  -6   10.40    0.63 
  -5  -1  -6    9.17    0.62 
  -5   0  -6   43.97    2.43 
  -5   0  -6   44.48    2.34 
  -5   1  -6   10.63    0.68 
  -5   1  -6    9.96    0.67 
  -5   2  -6   23.84    1.41 
  -5   2  -6   24.17    1.34 
  -5   3  -6    4.41    0.42 
  -5   3  -6    5.44    0.40 
  -5   4  -6   10.94    0.70 
  -5   4  -6   10.86    0.77 
  -5   5  -6    1.64    0.29 
  -5   6  -6    7.02    0.62 
  -5   7  -6    1.60    0.35 
   5  -8   6    2.63    0.43 
   5  -9   6    0.69    0.30 
  -4  -9  -6    0.72    0.24 
  -4  -8  -6    3.24    0.41 
  -4  -7  -6    6.16    0.51 
  -4  -6  -6    1.55    0.25 
  -4  -5  -6    4.72    0.39 
  -4  -4  -6    8.71    0.58 
  -4  -4  -6    9.40    0.57 
  -4  -3  -6   12.46    0.70 
  -4  -3  -6   10.74    0.68 
  -4  -2  -6   23.82    1.37 
  -4  -2  -6   25.12    1.31 
  -4  -1  -6    2.00    0.22 
  -4  -1  -6    2.24    0.21 
  -4   0  -6   42.52    2.19 
  -4   0  -6   40.71    2.28 
  -4   1  -6    1.29    0.20 
  -4   1  -6    1.30    0.20 
  -4   2  -6   24.58    1.46 
  -4   2  -6   25.65    1.37 
  -4   3  -6   11.46    0.77 
  -4   3  -6   11.61    0.69 
  -4   4  -6    7.40    0.58 
  -4   4  -6    7.85    0.51 
  -4   5  -6    4.71    0.44 
  -4   6  -6    1.38    0.29 
  -4   7  -6    5.82    0.62 
  -4   8  -6    3.15    0.49 
   4  -9   6    0.76    0.29 
  -3  -9  -6    1.99    0.36 
  -3  -8  -6    1.54    0.31 
  -3  -7  -6    5.70    0.50 
  -3  -6  -6   14.51    0.90 
  -3  -5  -6   18.23    1.09 
  -3  -5  -6   19.83    1.12 
  -3  -4  -6   10.30    0.63 
  -3  -4  -6    9.53    0.62 
  -3  -3  -6   14.20    0.83 
  -3  -3  -6   13.85    0.80 
  -3  -2  -6    9.79    0.57 
  -3  -2  -6    9.56    0.60 
  -3  -1  -6    2.75    0.25 
  -3  -1  -6    2.81    0.24 
  -3   0  -6   10.55    0.67 
  -3   0  -6   10.98    0.65 
  -3   1  -6    3.76    0.30 
  -3   1  -6    3.55    0.29 
  -3   2  -6    9.50    0.56 
  -3   2  -6    9.31    0.63 
   3  -3   6   13.38    0.69 
  -3   3  -6   15.52    0.91 
  -3   3  -6   14.20    0.80 
  -3   4  -6    9.80    0.67 
  -3   4  -6    8.82    0.56 
  -3   5  -6   16.03    1.04 
  -3   6  -6   10.39    0.76 
  -3   7  -6    5.25    0.56 
  -3   8  -6    1.49    0.35 
   3  -9   6    1.47    0.37 
  -2  -9  -6    1.17    0.29 
  -2  -8  -6    4.92    0.51 
  -2  -7  -6    0.51    0.19 
  -2  -6  -6   27.20    1.57 
  -2  -6  -6   28.72    1.62 
  -2  -5  -6    4.31    0.35 
  -2  -5  -6    4.29    0.36 
  -2  -4  -6   48.95    2.72 
  -2  -4  -6   51.12    2.58 
  -2  -3  -6    2.98    0.25 
  -2  -3  -6    3.24    0.27 
  -2  -2  -6  108.61    5.54 
  -2  -2  -6  100.41    5.19 
  -2  -1  -6    8.94    0.56 
  -2  -1  -6    8.50    0.50 
  -2   0  -6   98.82    5.17 
  -2   0  -6   95.87    4.84 
  -2   1  -6    5.46    0.39 
  -2   1  -6    7.65    0.46 
   2  -2   6   96.97    4.43 
  -2   2  -6   95.04    4.70 
  -2   2  -6   91.41    5.05 
   2  -3   6    2.93    0.19 
  -2   3  -6    2.97    0.31 
   2  -4   6   40.69    1.99 
  -2   4  -6   42.67    2.34 
   2  -5   6    3.55    0.25 
  -2   5  -6    3.56    0.39 
  -2   6  -6   21.81    1.36 
  -2   7  -6    0.97    0.26 
  -2   8  -6    4.03    0.52 
   2  -9   6    0.21    0.23 
  -1  -9  -6    2.21    0.36 
  -1  -8  -6    1.02    0.25 
  -1  -7  -6   12.70    0.82 
  -1  -7  -6   12.25    0.82 
  -1  -6  -6    3.12    0.34 
  -1  -6  -6    2.95    0.33 
  -1  -5  -6   15.40    0.96 
  -1  -5  -6   16.16    0.93 
  -1  -4  -6   11.65    0.71 
  -1  -4  -6   12.28    0.76 
  -1  -3  -6   33.51    1.72 
  -1  -3  -6   32.74    1.84 
  -1  -2  -6    1.08    0.16 
  -1  -2  -6    1.12    0.13 
  -1   0  -6    0.36    0.10 
   1  -1   6   58.59    2.82 
  -1   1  -6   58.41    2.98 
  -1   1  -6   62.25    3.23 
   1  -2   6    1.07    0.11 
  -1   2  -6    0.91    0.17 
  -1   2  -6    1.53    0.12 
   1  -3   6   28.11    1.44 
  -1   3  -6   31.41    1.69 
   1  -4   6   10.49    0.58 
  -1   4  -6   10.75    0.72 
   1  -5   6   13.10    0.71 
  -1   5  -6   13.19    0.87 
   1  -6   6    2.50    0.24 
  -1   6  -6    2.58    0.35 
  -1   7  -6   11.30    0.83 
  -1   8  -6    0.91    0.27 
  -1   9  -6    2.13    0.43 
   0  -9  -6    0.52    0.21 
   0  -8  -6    1.73    0.30 
   0  -8  -6    2.10    0.33 
   0  -7  -6    2.20    0.31 
   0  -7  -6    2.37    0.32 
   0  -6  -6    7.22    0.52 
   0  -6  -6    6.67    0.52 
   0  -5  -6    2.24    0.26 
   0  -5  -6    2.08    0.26 
   0  -4  -6   24.94    1.35 
   0  -4  -6   24.99    1.44 
   0  -3  -6    5.75    0.37 
   0  -3  -6    5.16    0.40 
   0  -2  -6   71.12    3.57 
   0  -2  -6   72.19    3.84 
   0  -1  -6   20.47    1.09 
   0  -1  -6   22.19    1.21 
   0   0  -6   44.31    2.21 
   0   0  -6   44.39    2.41 
   0  -1   6   19.61    0.95 
   0   1  -6   18.93    1.11 
   0   1  -6   18.63    0.96 
   0   2  -6   64.83    3.50 
   0  -3   6    4.97    0.32 
   0   3  -6    4.58    0.37 
   0  -4   6   20.96    1.04 
   0   4  -6   19.06    1.19 
   0  -5   6    2.32    0.23 
   0   5  -6    2.37    0.31 
   0  -6   6    5.52    0.39 
   0   6  -6    5.17    0.47 
   0  -7   6    1.40    0.24 
   0   7  -6    2.40    0.35 
   0   8  -6    1.57    0.33 
   0   9  -6    0.45    0.25 
   1  -9  -6    0.53    0.21 
   1  -9  -6    0.57    0.26 
   1  -8  -6    4.18    0.44 
   1  -8  -6    4.09    0.46 
   1  -7  -6    8.51    0.62 
   1  -7  -6    8.72    0.66 
   1  -6  -6   14.32    0.94 
   1  -6  -6   14.57    0.88 
   1  -5  -6   30.37    1.68 
   1  -5  -6   27.78    1.56 
   1  -4  -6   13.66    0.77 
   1  -4  -6   12.55    0.82 
   1  -3  -6   59.32    3.20 
   1  -3  -6   58.50    2.98 
   1  -2  -6   59.33    3.20 
   1  -1  -6   30.06    1.67 
   1  -1  -6   29.62    1.50 
  -1   0   6   49.81    2.49 
   1   0  -6   51.90    2.56 
   1   0  -6   54.05    2.82 
  -1  -1   6   28.38    1.43 
   1   1  -6   29.68    1.63 
  -1  -2   6   53.52    2.67 
   1   2  -6   57.83    3.03 
  -1  -3   6   50.41    2.50 
   1   3  -6   52.76    2.82 
  -1  -4   6   12.26    0.65 
   1   4  -6   10.29    0.72 
  -1  -5   6   22.00    1.25 
   1   5  -6   26.92    1.46 
  -1  -6   6   13.69    0.77 
   1   6  -6   12.38    0.87 
  -1  -7   6    6.79    0.49 
   1   7  -6    6.99    0.58 
  -1  -8   6    4.36    0.42 
   1   8  -6    4.54    0.52 
   2  -9  -6    1.61    0.31 
   2  -9  -6    1.91    0.39 
   2  -8  -6    0.59    0.18 
   2  -8  -6    1.19    0.29 
   2  -7  -6    5.63    0.51 
   2  -6  -6    0.64    0.19 
   2  -5  -6   26.05    1.54 
   2  -4  -6    0.91    0.18 
   2  -3  -6   51.08    2.80 
   2  -2  -6    3.77    0.32 
   2  -1  -6  172.39    8.98 
   2  -1  -6  168.19    8.36 
  -2   0   6   15.84    0.85 
   2   0  -6   15.96    0.96 
   2   0  -6   16.58    0.81 
  -2  -1   6  169.79    7.93 
   2   1  -6  168.11    8.90 
  -2  -2   6    3.34    0.28 
   2   2  -6    4.59    0.34 
  -2  -3   6   48.45    2.29 
  -2  -3   6   45.21    2.30 
   2   3  -6   46.74    2.57 
  -2  -4   6    0.66    0.09 
  -2  -4   6    0.55    0.14 
   2   4  -6    0.53    0.14 
  -2  -5   6   24.37    1.28 
  -2  -5   6   24.43    1.26 
   2   5  -6   23.50    1.43 
  -2  -6   6    0.41    0.16 
   2   6  -6    0.56    0.17 
  -2  -7   6    4.40    0.42 
   2   7  -6    5.29    0.48 
  -2  -8   6    1.12    0.25 
  -2  -9   6    1.65    0.34 
   3  -9  -6    0.22    0.27 
   3  -8  -6    6.16    0.60 
   3  -7  -6    2.13    0.36 
   3  -6  -6    8.33    0.65 
   3  -5  -6    4.66    0.43 
   3  -4  -6   17.69    1.10 
   3  -3  -6    1.15    0.21 
   3  -2  -6   62.95    3.42 
  -3   1   6    2.83    0.24 
   3  -1  -6    3.16    0.28 
  -3   0   6  126.21    6.02 
   3   0  -6  128.51    6.75 
  -3  -1   6    2.66    0.24 
   3   1  -6    3.44    0.29 
  -3  -2   6   61.01    3.02 
   3   2  -6   63.87    3.38 
  -3  -3   6    0.96    0.17 
  -3  -3   6    0.74    0.07 
   3   3  -6    1.09    0.18 
  -3  -4   6   16.41    0.94 
  -3  -4   6   17.43    0.89 
   3   4  -6   17.68    1.05 
  -3  -5   6    4.27    0.34 
   3   5  -6    3.01    0.34 
  -3  -6   6    8.40    0.57 
   3   6  -6    8.56    0.63 
  -3  -7   6    1.10    0.24 
   3   7  -6    1.33    0.28 
  -3  -8   6    4.86    0.48 
  -3  -9   6    0.32    0.25 
   4  -9  -6    2.15    0.47 
   4  -8  -6    0.85    0.30 
   4  -7  -6    6.69    0.61 
   4  -6  -6    7.62    0.64 
   4  -5  -6   38.09    2.21 
   4  -4  -6    2.97    0.36 
   4  -3  -6   44.88    2.51 
   4  -2  -6    2.22    0.28 
  -4   1   6   31.75    1.58 
   4  -1  -6   30.53    1.76 
  -4   0   6    1.77    0.21 
  -4  -1   6   30.43    1.60 
   4   1  -6   33.05    1.79 
  -4  -2   6    1.73    0.22 
   4   2  -6    2.04    0.24 
  -4  -3   6   43.74    2.21 
   4   3  -6   44.82    2.45 
  -4  -4   6    2.61    0.28 
   4   4  -6    2.46    0.28 
  -4  -5   6   33.93    1.68 
   4   5  -6   30.45    1.83 
  -4  -6   6    7.29    0.53 
  -4  -7   6    5.46    0.49 
  -4  -8   6    0.97    0.27 
  -4  -9   6    1.56    0.35 
   5  -9  -6    0.46    0.30 
   5  -8  -6    3.19    0.52 
   5  -7  -6    4.31    0.55 
   5  -6  -6    5.31    0.57 
   5  -5  -6    8.06    0.64 
   5  -4  -6   47.76    2.71 
   5  -3  -6   18.65    1.16 
   5  -2  -6   22.32    1.33 
  -5   1   6   26.02    1.29 
   5  -1  -6   23.13    1.43 
  -5   0   6   34.78    1.82 
   5   0  -6   37.67    2.04 
  -5  -1   6   24.37    1.28 
   5   1  -6   24.76    1.42 
  -5  -2   6   21.64    1.20 
   5   2  -6   23.85    1.33 
  -5  -3   6   16.92    0.94 
   5   3  -6   16.42    1.02 
  -5  -5   6    7.05    0.50 
   5   5  -6    6.32    0.48 
  -5  -6   6    5.23    0.44 
  -5  -7   6    4.24    0.45 
  -5  -8   6    2.35    0.38 
  -5  -9   6    0.45    0.27 
   6  -8  -6    2.28    0.46 
   6  -7  -6    0.92    0.32 
   6  -6  -6    5.69    0.55 
   6  -5  -6    1.27    0.29 
   6  -4  -6   23.00    1.43 
   6  -3  -6    3.61    0.41 
   6  -2  -6   15.89    1.01 
  -6   1   6   11.02    0.67 
   6  -1  -6   10.71    0.74 
  -6   0   6   26.60    1.34 
  -6   0   6   25.28    1.33 
   6   0  -6   24.48    1.48 
  -6  -1   6    9.98    0.57 
  -6  -1   6   10.61    0.62 
   6   1  -6    9.80    0.67 
  -6  -2   6   15.64    0.86 
   6   2  -6   14.45    0.92 
  -6  -3   6    2.83    0.30 
   6   3  -6    1.54    0.24 
  -6  -4   6   21.90    1.18 
   6   4  -6   20.78    1.26 
  -6  -5   6    1.39    0.25 
  -6  -6   6    5.03    0.47 
  -6  -7   6    0.90    0.26 
  -6  -8   6    1.10    0.31 
   7  -8  -6    1.20    0.40 
   7  -7  -6    1.21    0.37 
   7  -6  -6    2.52    0.44 
   7  -5  -6    7.46    0.65 
   7  -4  -6    6.29    0.55 
   7  -3  -6   16.20    1.06 
   7  -2  -6    8.50    0.64 
  -7   1   6   24.74    1.35 
   7  -1  -6   26.05    1.52 
  -7   0   6    3.57    0.33 
  -7   0   6    3.11    0.27 
   7   0  -6    3.60    0.34 
  -7  -1   6   24.45    1.29 
   7   1  -6   24.23    1.43 
  -7  -3   6   15.71    0.91 
   7   3  -6   15.26    0.95 
  -7  -4   6    6.57    0.50 
  -7  -5   6    6.44    0.51 
  -7  -6   6    2.08    0.34 
  -7  -7   6    1.45    0.32 
  -7  -8   6    0.82    0.29 
   8  -7  -6    0.13    0.25 
   8  -6  -6    4.26    0.56 
   8  -5  -6    0.17    0.19 
   8  -4  -6    9.24    0.73 
   8  -3  -6    2.06    0.34 
   8  -2  -6   14.69    0.98 
  -8   1   6    1.99    0.28 
  -8   1   6    1.94    0.24 
   8  -1  -6    2.14    0.32 
  -8   0   6   29.16    1.54 
   8   0  -6   29.33    1.71 
  -8  -1   6    1.74    0.26 
   8   1  -6    2.26    0.29 
  -8  -2   6   14.67    0.84 
   8   2  -6   13.60    0.89 
  -8  -3   6    1.78    0.27 
  -8  -4   6    8.73    0.62 
  -8  -5   6    0.14    0.18 
  -8  -6   6    3.88    0.45 
  -8  -7   6    0.00    0.20 
   9  -6  -6    1.21    0.34 
   9  -5  -6    7.12    0.64 
   9  -4  -6    1.20    0.30 
   9  -3  -6    6.28    0.56 
   9  -2  -6    0.83    0.23 
  -9   1   6    5.02    0.43 
   9  -1  -6    4.99    0.47 
  -9   0   6    5.96    0.45 
   9   0  -6    5.16    0.47 
  -9  -1   6    4.82    0.39 
  -9  -2   6    0.65    0.19 
  -9  -3   6    6.22    0.48 
  -9  -4   6    1.19    0.26 
  -9  -5   6    6.20    0.52 
  -9  -6   6    1.57    0.31 
  10  -6  -6    2.01    0.40 
  10  -5  -6    1.13    0.33 
  10  -4  -6    2.06    0.38 
  10  -3  -6    2.25    0.36 
  10  -2  -6    3.80    0.45 
 -10   1   6    2.64    0.34 
  10  -1  -6    2.64    0.37 
 -10   0   6    8.27    0.58 
 -10  -1   6    2.13    0.29 
 -10  -2   6    3.02    0.34 
 -10  -3   6    2.76    0.35 
 -10  -4   6    2.22    0.34 
 -10  -5   6    0.91    0.27 
 -10  -6   6    1.80    0.33 
  11  -4  -6    1.52    0.36 
  11  -3  -6    0.76    0.27 
  11  -2  -6    2.69    0.41 
 -11   1   6    0.35    0.19 
 -11   0   6    5.42    0.46 
 -11  -1   6    0.60    0.19 
 -11  -2   6    2.50    0.33 
 -11  -3   6    0.85    0.23 
 -11  -4   6    1.36    0.29 
  12  -3  -6    2.56    0.41 
 -12   1   6    2.75    0.37 
 -12   0   6    0.27    0.17 
 -12  -1   6    3.32    0.37 
 -12  -2   6    0.13    0.16 
 -12  -3   6    2.70    0.36 
 -12  -2  -7    0.36    0.24 
 -12  -1  -7    0.05    0.19 
 -12   0  -7    0.42    0.24 
 -12   1  -7   -0.17    0.18 
 -12   2  -7    0.01    0.19 
 -11  -4  -7    0.12    0.18 
 -11  -3  -7    1.03    0.32 
 -11  -2  -7   -0.03    0.18 
 -11  -1  -7    2.71    0.43 
 -11   0  -7   -0.05    0.18 
 -11   1  -7    2.79    0.43 
 -11   2  -7    0.30    0.22 
 -11   3  -7    1.08    0.29 
  11  -4   7    0.37    0.26 
 -11   4  -7    0.14    0.20 
 -10  -5  -7    0.24    0.20 
 -10  -4  -7    0.60    0.24 
 -10  -3  -7    0.17    0.21 
 -10  -2  -7    0.76    0.25 
 -10  -1  -7    0.92    0.26 
 -10   0  -7    0.97    0.27 
 -10   1  -7    1.04    0.28 
 -10   2  -7    0.63    0.26 
 -10   2  -7    0.78    0.25 
 -10   3  -7    0.36    0.21 
  10  -4   7    0.79    0.26 
 -10   4  -7    0.88    0.27 
  10  -5   7    0.09    0.22 
 -10   5  -7    0.19    0.20 
  -9  -6  -7    0.14    0.20 
  -9  -5  -7    1.52    0.30 
  -9  -4  -7    0.25    0.18 
  -9  -3  -7    2.38    0.36 
  -9  -2  -7    0.55    0.22 
  -9  -1  -7    1.98    0.34 
  -9   0  -7    1.24    0.28 
  -9   1  -7    2.22    0.34 
  -9   1  -7    2.47    0.38 
  -9   2  -7    0.78    0.24 
  -9   2  -7    0.62    0.22 
  -9   3  -7    2.34    0.38 
  -9   3  -7    2.21    0.37 
  -9   4  -7    0.36    0.23 
  -9   4  -7    0.19    0.19 
  -9   5  -7    1.80    0.36 
   9  -6   7    0.40    0.26 
  -8  -7  -7    0.20    0.19 
  -8  -6  -7    0.18    0.19 
  -8  -5  -7    2.30    0.34 
  -8  -4  -7    0.47    0.19 
  -8  -3  -7    3.37    0.39 
  -8  -2  -7    0.87    0.22 
  -8  -1  -7    7.69    0.61 
  -8   0  -7    0.35    0.17 
  -8   0  -7    0.33    0.14 
  -8   1  -7    8.34    0.63 
  -8   1  -7    7.93    0.61 
  -8   2  -7    1.18    0.26 
  -8   2  -7    1.12    0.26 
  -8   3  -7    4.38    0.47 
  -8   3  -7    4.28    0.48 
  -8   4  -7    0.73    0.22 
  -8   4  -7    0.71    0.25 
  -8   5  -7    2.75    0.40 
  -8   5  -7    2.60    0.45 
  -8   6  -7    0.12    0.26 
   8  -7   7    0.52    0.25 
  -7  -7  -7    0.51    0.23 
  -7  -6  -7    3.11    0.39 
  -7  -5  -7    0.23    0.16 
  -7  -4  -7    2.13    0.30 
  -7  -3  -7    0.33    0.15 
  -7  -2  -7    5.84    0.47 
  -7  -1  -7    2.03    0.25 
  -7  -1  -7    1.92    0.31 
  -7   0  -7    5.18    0.42 
  -7   0  -7    4.97    0.44 
  -7   1  -7    1.78    0.28 
  -7   1  -7    2.18    0.32 
  -7   2  -7    7.74    0.57 
  -7   2  -7    6.74    0.55 
  -7   3  -7    0.15    0.15 
  -7   3  -7    0.08    0.15 
  -7   4  -7    1.87    0.34 
  -7   4  -7    2.30    0.33 
  -7   5  -7    0.20    0.18 
  -7   5  -7    0.08    0.14 
  -7   6  -7    2.21    0.42 
  -7   7  -7    0.43    0.28 
  -6  -8  -7    0.07    0.18 
  -6  -7  -7    1.72    0.30 
  -6  -6  -7    0.61    0.20 
  -6  -5  -7    5.65    0.47 
  -6  -4  -7    0.29    0.14 
  -6  -3  -7   15.92    0.95 
  -6  -2  -7    2.40    0.30 
  -6  -2  -7    3.25    0.27 
  -6  -1  -7   13.85    0.85 
  -6  -1  -7   13.06    0.82 
  -6   0  -7    3.96    0.40 
  -6   0  -7    4.22    0.36 
  -6   1  -7   13.33    0.88 
  -6   1  -7   14.22    0.88 
  -6   2  -7    2.91    0.34 
  -6   2  -7    3.28    0.36 
  -6   3  -7   16.05    0.97 
  -6   3  -7   15.71    1.03 
  -6   4  -7    0.66    0.18 
  -6   4  -7    0.26    0.17 
  -6   5  -7    5.51    0.53 
  -6   5  -7    5.46    0.47 
  -6   6  -7    0.02    0.19 
  -6   7  -7    1.82    0.40 
   6  -8   7   -0.35    0.20 
  -5  -8  -7    1.38    0.30 
  -5  -7  -7    0.10    0.17 
  -5  -6  -7    2.05    0.31 
  -5  -5  -7    1.85    0.27 
  -5  -4  -7    8.04    0.55 
  -5  -3  -7    6.85    0.45 
  -5  -3  -7    5.73    0.45 
  -5  -2  -7   12.28    0.75 
  -5  -2  -7   12.18    0.74 
  -5  -1  -7    5.29    0.41 
  -5  -1  -7    5.42    0.40 
  -5   0  -7   26.29    1.52 
  -5   0  -7   28.12    1.57 
  -5   1  -7    4.96    0.40 
  -5   1  -7    4.60    0.40 
  -5   2  -7   12.79    0.79 
  -5   2  -7   12.70    0.84 
  -5   3  -7    7.00    0.49 
  -5   3  -7    5.98    0.51 
  -5   4  -7    8.97    0.59 
  -5   4  -7    8.25    0.65 
  -5   5  -7    1.28    0.23 
  -5   5  -7    1.55    0.29 
  -5   6  -7    2.25    0.38 
  -5   7  -7    0.39    0.24 
  -5   8  -7    1.30    0.37 
  -4  -9  -7    1.05    0.27 
  -4  -8  -7    3.00    0.41 
  -4  -7  -7    1.15    0.25 
  -4  -6  -7    9.47    0.66 
  -4  -5  -7    1.65    0.25 
  -4  -4  -7    3.78    0.30 
  -4  -4  -7    3.36    0.33 
  -4  -3  -7   10.70    0.68 
  -4  -3  -7   12.16    0.72 
  -4  -2  -7    9.65    0.61 
  -4  -2  -7   10.26    0.64 
  -4  -1  -7   35.96    1.98 
  -4  -1  -7   35.50    1.87 
  -4   0  -7    8.68    0.59 
  -4   0  -7    9.26    0.60 
  -4   1  -7   36.24    1.94 
  -4   1  -7   36.32    2.04 
  -4   2  -7   10.46    0.65 
  -4   2  -7   10.53    0.71 
  -4   3  -7    9.17    0.68 
  -4   3  -7   10.22    0.61 
  -4   4  -7    3.61    0.30 
  -4   4  -7    3.17    0.38 
  -4   5  -7    1.68    0.30 
  -4   6  -7    8.30    0.67 
  -4   7  -7    1.22    0.30 
  -4   8  -7    2.77    0.48 
   4  -9   7    0.76    0.30 
  -3  -9  -7    0.99    0.27 
  -3  -8  -7    0.27    0.19 
  -3  -7  -7    3.59    0.42 
  -3  -6  -7    1.77    0.27 
  -3  -5  -7   10.14    0.67 
  -3  -5  -7   10.61    0.69 
  -3  -4  -7    4.80    0.36 
  -3  -4  -7    4.14    0.35 
  -3  -3  -7   34.29    1.84 
  -3  -3  -7   31.79    1.74 
  -3  -2  -7    3.50    0.27 
  -3  -2  -7    3.19    0.28 
  -3  -1  -7   41.37    2.18 
  -3  -1  -7   37.31    2.02 
  -3   0  -7   37.99    2.00 
  -3   0  -7   38.18    2.11 
  -3   1  -7   37.65    2.02 
  -3   1  -7   39.48    2.15 
  -3   2  -7    4.36    0.31 
  -3   2  -7    3.89    0.35 
   3  -3   7   32.48    1.55 
  -3   3  -7   32.22    1.69 
  -3   3  -7   32.35    1.87 
  -3   4  -7    4.33    0.41 
  -3   4  -7    4.18    0.32 
  -3   5  -7    8.42    0.66 
  -3   6  -7    2.00    0.34 
  -3   7  -7    3.23    0.45 
  -3   8  -7    0.05    0.19 
  -3   9  -7    1.05    0.33 
  -2  -9  -7    0.03    0.18 
  -2  -8  -7    2.25    0.35 
  -2  -7  -7    0.95    0.24 
  -2  -6  -7    2.49    0.32 
  -2  -6  -7    2.33    0.30 
  -2  -5  -7    4.00    0.35 
  -2  -5  -7    3.59    0.34 
  -2  -4  -7   15.43    0.91 
  -2  -4  -7   16.71    0.98 
  -2  -3  -7    4.72    0.36 
  -2  -3  -7    4.49    0.33 
  -2  -2  -7   60.66    3.11 
  -2  -2  -7   63.01    3.34 
  -2  -1  -7    2.44    0.21 
  -2  -1  -7    2.33    0.24 
  -2   0  -7   38.13    2.12 
  -2   1  -7    2.38    0.22 
  -2   1  -7    2.32    0.26 
   2  -2   7   57.37    2.61 
  -2   2  -7   52.34    2.76 
  -2   2  -7   54.90    3.01 
   2  -3   7    4.56    0.27 
  -2   3  -7    4.07    0.37 
  -2   3  -7    3.86    0.29 
   2  -4   7   14.76    0.70 
  -2   4  -7   11.18    0.85 
  -2   5  -7    3.68    0.41 
  -2   6  -7    1.55    0.29 
  -2   7  -7    0.90    0.26 
  -2   8  -7    1.80    0.37 
  -2   9  -7    0.17    0.24 
  -1  -9  -7    1.97    0.34 
  -1  -8  -7    0.37    0.18 
  -1  -7  -7    9.74    0.71 
  -1  -7  -7   10.05    0.70 
  -1  -6  -7    7.47    0.54 
  -1  -6  -7    7.21    0.56 
  -1  -5  -7   29.39    1.69 
  -1  -5  -7   29.29    1.60 
  -1  -4  -7   11.65    0.75 
  -1  -4  -7   11.73    0.71 
  -1  -3  -7   41.89    2.15 
  -1  -3  -7   41.82    2.31 
  -1  -2  -7   10.36    0.59 
  -1  -2  -7   10.58    0.67 
  -1  -1  -7   26.54    1.37 
  -1   0  -7    1.34    0.19 
  -1   0  -7    1.34    0.14 
  -1   1  -7   39.65    2.16 
  -1   1  -7   38.12    1.97 
   1  -2   7   10.24    0.53 
  -1   2  -7    9.45    0.65 
  -1   2  -7    9.85    0.54 
   1  -3   7   38.11    1.78 
  -1   3  -7   34.76    2.06 
   1  -4   7   10.13    0.54 
  -1   4  -7    9.11    0.68 
   1  -5   7   24.09    1.24 
  -1   5  -7   24.98    1.49 
   1  -6   7    6.80    0.41 
  -1   6  -7    5.58    0.53 
  -1   7  -7    7.93    0.66 
  -1   8  -7    0.17    0.20 
  -1   9  -7    1.92    0.42 
   0  -9  -7   -0.19    0.15 
   0  -8  -7    2.35    0.35 
   0  -8  -7    2.45    0.36 
   0  -7  -7    5.38    0.50 
   0  -7  -7    6.38    0.50 
   0  -6  -7    5.48    0.46 
   0  -6  -7    5.22    0.44 
   0  -5  -7    7.62    0.56 
   0  -5  -7    7.53    0.53 
   0  -4  -7   10.60    0.72 
   0  -4  -7   11.24    0.67 
   0  -3  -7   28.12    1.57 
   0  -3  -7   26.81    1.44 
   0  -2  -7   12.92    0.75 
   0  -2  -7   10.93    0.65 
   0  -1  -7   38.27    2.13 
   0  -1  -7   38.72    1.94 
   0   0  -7   45.71    2.47 
   0   0  -7   44.65    2.26 
   0  -1   7   36.16    1.76 
   0   1  -7   35.83    1.80 
   0   1  -7   36.20    2.01 
   0  -2   7   12.78    0.70 
   0   2  -7   13.80    0.84 
   0  -3   7   25.15    1.23 
   0   3  -7   23.49    1.42 
   0  -4   7   10.48    0.58 
   0   4  -7    9.24    0.68 
   0  -5   7    6.15    0.41 
   0   5  -7    6.46    0.52 
   0  -6   7    3.74    0.33 
   0   6  -7    5.22    0.45 
   0  -7   7    4.74    0.40 
   0   7  -7    5.06    0.49 
   0   8  -7    2.01    0.37 
   0   9  -7    0.25    0.27 
   1  -9  -7    1.48    0.34 
   1  -9  -7    1.39    0.30 
   1  -8  -7    3.88    0.44 
   1  -8  -7    4.49    0.48 
   1  -7  -7    4.10    0.44 
   1  -7  -7    4.24    0.42 
   1  -6  -7    7.14    0.53 
   1  -6  -7    7.53    0.57 
   1  -5  -7    8.60    0.55 
   1  -5  -7    7.56    0.59 
   1  -4  -7   15.16    0.92 
   1  -4  -7   13.44    0.82 
   1  -3  -7   10.13    0.57 
   1  -3  -7    8.44    0.62 
   1  -2  -7   17.47    0.94 
   1  -2  -7   18.11    1.06 
   1  -1  -7   22.84    1.34 
   1  -1  -7   23.74    1.19 
  -1   0   7    1.67    0.18 
   1   0  -7    1.83    0.13 
   1   0  -7    2.47    0.25 
  -1  -1   7   21.90    1.17 
   1   1  -7   24.64    1.35 
  -1  -2   7   16.89    0.90 
   1   2  -7   17.76    1.05 
  -1  -3   7    9.32    0.52 
   1   3  -7    7.82    0.59 
  -1  -4   7   12.80    0.74 
   1   4  -7   13.71    0.86 
  -1  -5   7    6.81    0.47 
   1   5  -7    7.58    0.57 
  -1  -6   7    6.69    0.46 
   1   6  -7    6.17    0.54 
  -1  -7   7    4.12    0.38 
   1   7  -7    3.28    0.43 
  -1  -8   7    3.55    0.40 
   1   8  -7    3.67    0.48 
   2  -9  -7    2.21    0.42 
   2  -9  -7    1.30    0.28 
   2  -8  -7    0.18    0.22 
   2  -8  -7    0.14    0.17 
   2  -7  -7    6.76    0.53 
   2  -7  -7    7.47    0.60 
   2  -6  -7    1.36    0.23 
   2  -6  -7    2.05    0.31 
   2  -5  -7   15.59    1.00 
   2  -4  -7    7.19    0.55 
   2  -3  -7   31.35    1.77 
   2  -3  -7   30.26    1.60 
   2  -2  -7    4.91    0.38 
   2  -2  -7    4.53    0.30 
   2  -1  -7   17.76    1.04 
   2  -1  -7   17.04    0.89 
  -2   0   7    6.59    0.41 
   2   0  -7    6.30    0.34 
   2   0  -7    6.55    0.46 
  -2  -1   7   17.28    0.87 
   2   1  -7   14.74    0.96 
  -2  -2   7    4.55    0.33 
   2   2  -7    4.67    0.39 
  -2  -3   7   29.31    1.50 
   2   3  -7   29.73    1.70 
  -2  -4   7    5.88    0.42 
   2   4  -7    6.43    0.49 
  -2  -5   7   14.21    0.83 
   2   5  -7   14.82    0.95 
  -2  -6   7    1.74    0.26 
   2   6  -7    2.20    0.33 
  -2  -7   7    6.35    0.49 
   2   7  -7    6.22    0.55 
  -2  -8   7    0.11    0.19 
  -2  -9   7    1.22    0.32 
   3  -9  -7    0.44    0.20 
   3  -9  -7    0.93    0.35 
   3  -8  -7    4.08    0.43 
   3  -8  -7    4.22    0.53 
   3  -7  -7    0.31    0.19 
   3  -6  -7   15.54    1.04 
   3  -5  -7    0.36    0.17 
   3  -4  -7   20.06    1.24 
   3  -3  -7    0.88    0.19 
   3  -2  -7   55.45    3.05 
  -3   1   7    2.43    0.23 
   3  -1  -7    2.10    0.26 
  -3   0   7   41.65    2.00 
   3   0  -7   38.63    1.99 
   3   0  -7   41.17    2.24 
  -3  -1   7    1.81    0.22 
   3   1  -7    2.95    0.29 
  -3  -2   7   46.38    2.49 
   3   2  -7   55.96    2.82 
  -3  -3   7    1.23    0.19 
   3   3  -7    1.25    0.22 
  -3  -4   7   18.79    1.05 
   3   4  -7   19.19    1.16 
  -3  -5   7    0.43    0.16 
   3   5  -7    0.46    0.16 
  -3  -6   7   12.87    0.81 
   3   6  -7   14.03    0.93 
  -3  -7   7    0.22    0.19 
   3   7  -7    0.63    0.23 
  -3  -8   7    4.02    0.46 
  -3  -9   7    0.78    0.31 
   4  -8  -7    1.13    0.36 
   4  -7  -7    3.05    0.44 
   4  -6  -7    3.79    0.46 
   4  -5  -7    7.22    0.59 
   4  -4  -7    6.09    0.51 
   4  -3  -7    6.56    0.52 
   4  -2  -7    6.58    0.51 
  -4   1   7   39.30    2.00 
   4  -1  -7   40.50    2.24 
  -4   0   7    1.31    0.20 
   4   0  -7    1.48    0.22 
  -4  -1   7   39.72    2.00 
   4   1  -7   39.98    2.23 
  -4  -2   7    5.75    0.44 
   4   2  -7    7.83    0.52 
  -4  -3   7    6.64    0.43 
   4   3  -7    4.92    0.44 
  -4  -4   7    4.70    0.41 
   4   4  -7    6.50    0.48 
  -4  -5   7    7.31    0.51 
   4   5  -7    6.12    0.52 
  -4  -6   7    2.90    0.36 
   4   6  -7    3.37    0.40 
  -4  -7   7    3.15    0.39 
  -4  -8   7    1.31    0.32 
  -4  -9   7    1.36    0.35 
   5  -8  -7    0.97    0.35 
   5  -7  -7    1.90    0.38 
   5  -6  -7    2.31    0.38 
   5  -5  -7    0.58    0.20 
   5  -4  -7   10.07    0.75 
   5  -3  -7    9.62    0.71 
   5  -2  -7   35.71    2.06 
  -5   1   7   31.53    1.60 
   5  -1  -7   30.30    1.78 
  -5   0   7   29.36    1.57 
   5   0  -7   31.58    1.76 
  -5  -1   7   27.39    1.43 
   5   1  -7   27.27    1.59 
  -5  -2   7   32.30    1.67 
   5   2  -7   32.71    1.86 
  -5  -3   7    9.05    0.59 
   5   3  -7    8.95    0.64 
  -5  -4   7    9.58    0.63 
   5   4  -7    9.53    0.69 
  -5  -5   7    0.32    0.16 
   5   5  -7    0.09    0.12 
  -5  -6   7    1.91    0.31 
  -5  -7   7    1.60    0.30 
  -5  -8   7    0.65    0.28 
   6  -8  -7    1.72    0.43 
   6  -7  -7    1.75    0.39 
   6  -6  -7    8.90    0.75 
   6  -5  -7    6.46    0.58 
   6  -4  -7   15.32    1.04 
   6  -3  -7   11.64    0.83 
   6  -2  -7   19.18    1.21 
  -6   1   7   10.80    0.68 
   6  -1  -7   11.05    0.76 
  -6   0   7   13.30    0.78 
   6   0  -7   12.64    0.85 
  -6  -1   7   11.66    0.68 
   6   1  -7   10.00    0.72 
  -6  -2   7   17.12    1.01 
   6   2  -7   19.15    1.12 
  -6  -3   7   12.02    0.72 
   6   3  -7   10.75    0.77 
  -6  -5   7    6.12    0.49 
  -6  -6   7    6.82    0.55 
  -6  -7   7    1.82    0.34 
  -6  -8   7    2.26    0.39 
   7  -7  -7    1.56    0.41 
   7  -6  -7    0.17    0.19 
   7  -5  -7    7.26    0.65 
   7  -4  -7    3.33    0.45 
   7  -3  -7   12.54    0.89 
   7  -2  -7    4.55    0.44 
  -7   1   7   14.15    0.86 
   7  -1  -7   14.47    0.96 
  -7   0   7    0.76    0.18 
   7   0  -7    0.64    0.18 
  -7  -1   7   13.72    0.82 
   7   1  -7   14.11    0.91 
  -7  -2   7    4.42    0.38 
   7   2  -7    4.45    0.40 
  -7  -4   7    3.78    0.40 
  -7  -5   7    7.18    0.56 
  -7  -6   7    0.14    0.20 
  -7  -7   7    1.38    0.33 
   8  -7  -7    0.06    0.21 
   8  -6  -7    2.40    0.44 
   8  -5  -7    0.54    0.26 
   8  -4  -7    3.68    0.48 
   8  -3  -7    0.04    0.16 
   8  -2  -7   10.71    0.79 
  -8   1   7    1.16    0.24 
   8  -1  -7    1.49    0.29 
  -8   0   7   16.40    0.92 
   8   0  -7   14.41    1.00 
  -8  -1   7    1.39    0.24 
   8   1  -7    1.20    0.24 
  -8  -2   7    9.59    0.60 
   8   2  -7    7.67    0.61 
  -8  -3   7    0.21    0.15 
  -8  -4   7    4.01    0.43 
  -8  -5   7    0.43    0.22 
  -8  -6   7    2.38    0.38 
  -8  -7   7    0.16    0.23 
   9  -6  -7    1.68    0.39 
   9  -5  -7    2.43    0.42 
   9  -4  -7    1.92    0.37 
   9  -3  -7    6.25    0.58 
   9  -2  -7    1.44    0.30 
  -9   1   7   10.68    0.70 
   9  -1  -7    9.68    0.75 
  -9   0   7    1.15    0.24 
   9   0  -7    1.15    0.25 
  -9  -1   7    8.84    0.61 
   9   1  -7    9.07    0.68 
  -9  -2   7    1.07    0.24 
  -9  -3   7    6.08    0.49 
  -9  -4   7    2.38    0.35 
  -9  -5   7    2.08    0.35 
  -9  -6   7    1.46    0.32 
  10  -5  -7    1.98    0.40 
  10  -4  -7    1.31    0.33 
  10  -3  -7    2.98    0.44 
  10  -2  -7    2.76    0.41 
 -10   1   7    5.11    0.47 
  10  -1  -7    4.45    0.50 
 -10   0   7    1.05    0.23 
 -10  -1   7    4.20    0.41 
 -10  -2   7    2.79    0.35 
 -10  -3   7    2.81    0.36 
 -10  -4   7    1.27    0.28 
 -10  -5   7    2.00    0.34 
  11  -4  -7    1.69    0.36 
  11  -3  -7    0.59    0.28 
  11  -2  -7    1.83    0.35 
 -11   1   7    1.18    0.27 
 -11   0   7    4.61    0.45 
 -11  -1   7    1.04    0.23 
 -11  -2   7    1.01    0.24 
 -11  -3   7    0.71    0.23 
 -11  -4   7    1.67    0.31 
 -12   1   7    1.08    0.27 
 -12   0   7    0.09    0.18 
 -12  -1   7    0.92    0.25 
 -12  -2   7    0.49    0.20 
 -11  -3  -8    0.83    0.27 
 -11  -2  -8    0.21    0.21 
 -11  -1  -8    2.48    0.43 
 -11   0  -8    0.30    0.23 
 -11   1  -8    2.98    0.46 
 -11   2  -8    0.14    0.21 
 -11   3  -8    1.07    0.30 
 -10  -4  -8    0.48    0.22 
 -10  -3  -8    0.60    0.26 
 -10  -2  -8    0.25    0.22 
 -10  -1  -8    0.89    0.27 
 -10   0  -8    0.61    0.24 
 -10   1  -8    0.94    0.28 
 -10   2  -8    0.54    0.23 
 -10   2  -8    0.40    0.25 
 -10   3  -8    0.58    0.24 
 -10   3  -8    0.73    0.29 
 -10   4  -8    0.16    0.26 
 -10   4  -8    0.24    0.23 
  -9  -6  -8    0.09    0.16 
  -9  -5  -8    0.58    0.23 
  -9  -4  -8    0.86    0.26 
  -9  -3  -8    1.00    0.26 
  -9  -2  -8    0.61    0.23 
  -9  -1  -8    1.43    0.30 
  -9   0  -8    0.55    0.24 
  -9   1  -8    1.59    0.32 
  -9   1  -8    1.39    0.29 
  -9   2  -8    0.61    0.23 
  -9   2  -8    0.60    0.21 
  -9   3  -8    0.91    0.27 
  -9   3  -8    0.68    0.24 
  -9   4  -8    0.75    0.29 
  -9   4  -8    0.67    0.25 
  -9   5  -8    0.50    0.24 
  -9   5  -8    0.35    0.29 
  -8  -6  -8   -0.09    0.18 
  -8  -5  -8    0.82    0.24 
  -8  -4  -8    0.46    0.20 
  -8  -3  -8    2.12    0.32 
  -8  -2  -8    1.79    0.32 
  -8  -1  -8    3.85    0.46 
  -8   0  -8    2.15    0.35 
  -8   0  -8    2.09    0.31 
  -8   1  -8    4.04    0.39 
  -8   1  -8    4.39    0.47 
  -8   2  -8    1.71    0.32 
  -8   2  -8    1.38    0.28 
  -8   3  -8    2.90    0.40 
  -8   3  -8    2.50    0.37 
  -8   4  -8    0.47    0.23 
  -8   4  -8    0.50    0.20 
  -8   5  -8    0.68    0.30 
  -8   5  -8    0.61    0.23 
  -8   6  -8    0.11    0.27 
  -7  -7  -8    0.27    0.20 
  -7  -6  -8    2.54    0.37 
  -7  -5  -8    0.11    0.15 
  -7  -4  -8    2.21    0.32 
  -7  -3  -8    0.28    0.15 
  -7  -2  -8    5.16    0.45 
  -7  -1  -8    0.25    0.17 
  -7  -1  -8    0.15    0.13 
  -7   0  -8    1.35    0.27 
  -7   0  -8    1.78    0.27 
  -7   1  -8    0.08    0.14 
  -7   1  -8    0.37    0.16 
  -7   2  -8    4.94    0.47 
  -7   2  -8    5.61    0.48 
  -7   3  -8    0.36    0.18 
  -7   3  -8    0.73    0.21 
  -7   4  -8    2.34    0.33 
  -7   4  -8    2.08    0.36 
  -7   5  -8    0.02    0.18 
  -7   5  -8   -0.02    0.14 
  -7   6  -8    2.57    0.46 
  -7   7  -8    0.20    0.28 
  -6  -7  -8    2.32    0.36 
  -6  -6  -8    0.71    0.22 
  -6  -5  -8    2.63    0.34 
  -6  -4  -8    0.49    0.17 
  -6  -3  -8    4.51    0.39 
  -6  -2  -8    0.65    0.17 
  -6  -2  -8    0.64    0.15 
  -6  -1  -8    6.51    0.52 
  -6  -1  -8    6.13    0.47 
  -6   0  -8    0.91    0.22 
  -6   0  -8    1.36    0.23 
  -6   1  -8    7.21    0.53 
  -6   1  -8    5.64    0.49 
  -6   2  -8    0.34    0.17 
  -6   2  -8    0.43    0.18 
  -6   3  -8    4.92    0.43 
  -6   3  -8    4.69    0.45 
  -6   4  -8    0.67    0.21 
  -6   4  -8    0.54    0.17 
  -6   5  -8    2.66    0.42 
  -6   5  -8    2.58    0.33 
  -6   6  -8    0.87    0.29 
  -6   7  -8    1.96    0.42 
  -5  -8  -8    0.23    0.22 
  -5  -7  -8    1.22    0.28 
  -5  -6  -8    3.29    0.40 
  -5  -5  -8    1.19    0.24 
  -5  -4  -8    2.78    0.31 
  -5  -3  -8    3.77    0.31 
  -5  -3  -8    3.02    0.32 
  -5  -2  -8    5.72    0.42 
  -5  -2  -8    5.04    0.40 
  -5  -1  -8    0.41    0.13 
  -5  -1  -8    0.24    0.13 
  -5   0  -8    0.19    0.13 
  -5   0  -8    0.28    0.13 
  -5   1  -8    1.20    0.22 
  -5   1  -8    0.86    0.20 
  -5   2  -8    5.21    0.41 
  -5   2  -8    4.50    0.42 
  -5   3  -8    3.88    0.35 
  -5   3  -8    3.41    0.40 
  -5   4  -8    2.66    0.29 
  -5   4  -8    2.13    0.33 
  -5   5  -8    1.22    0.27 
  -5   5  -8    1.43    0.23 
  -5   6  -8    2.45    0.41 
  -5   7  -8    1.22    0.34 
  -5   8  -8    0.18    0.24 
  -4  -8  -8    1.04    0.26 
  -4  -7  -8    1.94    0.32 
  -4  -6  -8    3.87    0.42 
  -4  -5  -8    2.87    0.34 
  -4  -4  -8    4.59    0.39 
  -4  -4  -8    5.31    0.39 
  -4  -3  -8    8.69    0.60 
  -4  -3  -8   10.45    0.64 
  -4  -2  -8    9.46    0.62 
  -4  -2  -8   10.55    0.67 
  -4  -1  -8   10.67    0.68 
  -4  -1  -8    9.94    0.64 
  -4   0  -8    5.51    0.45 
  -4   0  -8    7.15    0.49 
  -4   1  -8    9.79    0.64 
  -4   1  -8    9.59    0.66 
  -4   2  -8    9.06    0.64 
  -4   2  -8    8.63    0.57 
  -4   3  -8    8.03    0.62 
  -4   3  -8    8.89    0.55 
  -4   4  -8    4.91    0.38 
  -4   4  -8    4.51    0.44 
  -4   5  -8    1.85    0.33 
  -4   6  -8    4.16    0.51 
  -4   7  -8    1.49    0.33 
  -4   8  -8    1.10    0.33 
  -3  -8  -8    0.20    0.19 
  -3  -7  -8    3.80    0.42 
  -3  -6  -8    0.85    0.21 
  -3  -5  -8   13.26    0.83 
  -3  -5  -8   13.60    0.86 
  -3  -4  -8    2.82    0.27 
  -3  -4  -8    2.32    0.28 
  -3  -3  -8   30.09    1.64 
  -3  -3  -8   27.47    1.53 
  -3  -2  -8    1.81    0.23 
  -3  -2  -8    1.60    0.20 
  -3  -1  -8   20.62    1.15 
  -3  -1  -8   21.89    1.25 
  -3   0  -8    0.09    0.10 
  -3   0  -8    0.12    0.10 
  -3   2  -8    1.39    0.18 
  -3   2  -8    2.36    0.28 
  -3   3  -8   24.28    1.43 
  -3   3  -8   23.26    1.27 
  -3   4  -8    2.64    0.35 
  -3   5  -8   11.86    0.85 
  -3   6  -8    0.82    0.23 
  -3   7  -8    4.49    0.54 
  -3   8  -8    0.45    0.26 
  -2  -9  -8    0.40    0.20 
  -2  -8  -8    1.66    0.30 
  -2  -7  -8    0.99    0.25 
  -2  -6  -8    7.54    0.54 
  -2  -6  -8    6.07    0.52 
  -2  -5  -8    0.92    0.21 
  -2  -5  -8    0.96    0.20 
  -2  -4  -8    0.95    0.17 
  -2  -4  -8    1.16    0.21 
  -2  -3  -8    1.03    0.19 
  -2  -3  -8    0.99    0.17 
  -2  -2  -8   11.95    0.73 
  -2  -2  -8   11.03    0.66 
  -2  -1  -8    0.27    0.09 
  -2  -1  -8    0.33    0.12 
  -2   0  -8   15.96    0.99 
  -2   0  -8   16.39    0.92 
  -2   1  -8    0.38    0.11 
  -2   1  -8    0.18    0.10 
  -2   2  -8   12.30    0.65 
  -2   2  -8   10.42    0.75 
   2  -3   8    1.05    0.12 
  -2   3  -8    0.50    0.17 
  -2   3  -8    0.71    0.12 
   2  -4   8    1.18    0.12 
  -2   4  -8    0.54    0.19 
  -2   5  -8    0.66    0.21 
  -2   6  -8    5.69    0.53 
  -2   7  -8    1.14    0.29 
  -2   8  -8    1.59    0.36 
  -1  -9  -8    1.65    0.34 
  -1  -8  -8    0.78    0.24 
  -1  -7  -8    4.91    0.48 
  -1  -7  -8    4.19    0.46 
  -1  -6  -8    2.80    0.34 
  -1  -6  -8    2.21    0.31 
  -1  -5  -8   19.95    1.11 
  -1  -5  -8   18.21    1.16 
  -1  -4  -8    3.32    0.32 
  -1  -4  -8    3.06    0.28 
  -1  -3  -8   43.19    2.46 
  -1  -3  -8   45.88    2.29 
  -1  -2  -8    2.75    0.22 
  -1  -2  -8    2.74    0.29 
  -1  -1  -8   36.65    1.85 
  -1  -1  -8   35.81    2.02 
  -1   0  -8    1.16    0.14 
  -1   0  -8    1.17    0.20 
  -1   1  -8   33.24    1.91 
  -1   1  -8   34.07    1.72 
   1  -2   8    3.00    0.22 
  -1   2  -8    2.06    0.28 
  -1   2  -8    3.09    0.20 
   1  -3   8   42.71    2.08 
  -1   3  -8   43.49    2.43 
   1  -4   8    3.24    0.25 
  -1   4  -8    3.51    0.38 
   1  -5   8   17.82    0.90 
  -1   5  -8   16.08    1.10 
  -1   6  -8    2.60    0.38 
  -1   7  -8    3.71    0.47 
  -1   8  -8    0.94    0.29 
  -1   9  -8    1.86    0.42 
   0  -9  -8    2.01    0.35 
   0  -8  -8    0.76    0.27 
   0  -8  -8    0.64    0.22 
   0  -7  -8    3.23    0.40 
   0  -7  -8    3.08    0.37 
   0  -6  -8    2.60    0.31 
   0  -6  -8    2.36    0.34 
   0  -5  -8    3.17    0.32 
   0  -5  -8    3.46    0.37 
   0  -4  -8    6.90    0.47 
   0  -4  -8    6.91    0.52 
   0  -3  -8    6.07    0.48 
   0  -3  -8    6.74    0.42 
   0  -2  -8    3.65    0.25 
   0  -1  -8   26.23    1.38 
   0  -1  -8   28.15    1.56 
   0   0  -8    3.72    0.32 
   0   0  -8    3.35    0.23 
   0  -1   8   27.72    1.34 
   0   1  -8   26.86    1.35 
   0   1  -8   25.38    1.55 
   0  -2   8    7.41    0.44 
   0   2  -8    7.01    0.53 
   0  -3   8    5.94    0.37 
   0   3  -8    5.44    0.46 
   0  -4   8    6.00    0.38 
   0   4  -8    5.23    0.46 
   0  -5   8    3.12    0.28 
   0   5  -8    2.45    0.35 
   0  -6   8    1.90    0.25 
   0   6  -8    1.88    0.32 
   0   7  -8    2.41    0.39 
   0   8  -8    0.76    0.27 
   0   9  -8    1.71    0.40 
   1  -9  -8    0.87    0.25 
   1  -8  -8    1.66    0.34 
   1  -8  -8    1.84    0.31 
   1  -7  -8    1.29    0.26 
   1  -7  -8    1.97    0.33 
   1  -6  -8    4.18    0.39 
   1  -6  -8    3.56    0.42 
   1  -5  -8    4.82    0.43 
   1  -5  -8    4.68    0.39 
   1  -4  -8   10.06    0.62 
   1  -4  -8    9.82    0.69 
   1  -3  -8    4.29    0.38 
   1  -3  -8    4.52    0.32 
   1  -2  -8   12.59    0.82 
   1  -2  -8   13.08    0.71 
   1  -1  -8    8.23    0.44 
   1  -1  -8    7.20    0.54 
   1   0  -8   39.89    1.88 
   1   0  -8   34.67    2.09 
  -1  -1   8    8.69    0.51 
   1   1  -8    8.46    0.59 
  -1  -2   8   11.79    0.65 
   1   2  -8   11.21    0.76 
  -1  -3   8    4.80    0.33 
   1   3  -8    3.98    0.39 
  -1  -4   8   10.22    0.58 
   1   4  -8    8.82    0.68 
  -1  -5   8    4.03    0.33 
   1   5  -8    3.68    0.42 
  -1  -6   8    3.19    0.32 
   1   6  -8    3.33    0.41 
  -1  -7   8    1.32    0.25 
   1   7  -8    1.32    0.30 
   1   8  -8    1.43    0.32 
   2  -9  -8    0.83    0.25 
   2  -8  -8    0.71    0.28 
   2  -8  -8    0.45    0.20 
   2  -7  -8    4.53    0.51 
   2  -7  -8    4.50    0.44 
   2  -6  -8    3.80    0.38 
   2  -6  -8    4.06    0.46 
   2  -5  -8   15.82    0.96 
   2  -5  -8   16.92    1.07 
   2  -4  -8    1.93    0.29 
   2  -4  -8    1.30    0.20 
   2  -3  -8   26.67    1.56 
   2  -2  -8    0.47    0.15 
   2  -2  -8    0.55    0.10 
   2  -1  -8   61.14    2.98 
   2  -1  -8   58.40    3.27 
  -2   0   8   12.36    0.74 
   2   0  -8   14.80    0.87 
  -2  -1   8   62.06    3.05 
   2   1  -8   63.99    3.44 
  -2  -2   8    0.42    0.13 
   2   2  -8    0.37    0.14 
  -2  -3   8   26.74    1.41 
   2   3  -8   27.95    1.61 
  -2  -4   8    0.93    0.18 
   2   4  -8    1.35    0.25 
  -2  -5   8   14.44    0.86 
   2   5  -8   15.78    1.01 
  -2  -6   8    3.31    0.34 
   2   6  -8    3.68    0.43 
  -2  -7   8    3.19    0.37 
   2   7  -8    3.87    0.47 
  -2  -8   8    0.55    0.22 
   2   8  -8    0.87    0.30 
   3  -8  -8    1.23    0.26 
   3  -8  -8    1.72    0.38 
   3  -7  -8    0.53    0.25 
   3  -7  -8    0.52    0.18 
   3  -6  -8    3.23    0.42 
   3  -5  -8    1.25    0.27 
   3  -4  -8   28.79    1.72 
   3  -3  -8    2.56    0.33 
   3  -2  -8   15.10    0.98 
   3  -2  -8   15.87    0.84 
   3  -1  -8    8.90    0.50 
   3  -1  -8    9.58    0.65 
  -3   0   8   21.29    1.15 
   3   0  -8   21.95    1.29 
  -3  -1   8    9.04    0.58 
   3   1  -8    9.71    0.65 
  -3  -2   8   16.58    0.89 
   3   2  -8   14.93    0.99 
  -3  -3   8    2.45    0.28 
   3   3  -8    2.71    0.34 
  -3  -4   8   27.62    1.42 
   3   4  -8   25.66    1.58 
  -3  -5   8    1.03    0.23 
   3   5  -8    1.25    0.25 
  -3  -6   8    3.07    0.35 
   3   6  -8    3.84    0.44 
  -3  -7   8    0.25    0.19 
   3   7  -8    0.96    0.26 
  -3  -8   8    1.32    0.30 
   4  -8  -8    1.36    0.38 
   4  -7  -8    2.83    0.45 
   4  -6  -8    3.90    0.49 
   4  -5  -8   13.70    0.95 
   4  -4  -8   16.69    1.10 
   4  -3  -8   13.51    0.92 
   4  -2  -8    3.12    0.36 
  -4   1   8   22.34    1.22 
   4  -1  -8   23.22    1.37 
  -4   0   8    1.99    0.25 
   4   0  -8    2.17    0.29 
  -4  -1   8   23.63    1.26 
   4   1  -8   23.27    1.39 
  -4  -2   8    3.56    0.33 
   4   2  -8    2.90    0.34 
  -4  -3   8   11.04    0.71 
   4   3  -8   12.38    0.81 
  -4  -4   8   14.61    0.92 
   4   4  -8   17.43    1.05 
  -4  -5   8   13.57    0.84 
   4   5  -8   13.46    0.92 
  -4  -6   8    3.52    0.39 
   4   6  -8    3.24    0.43 
  -4  -7   8    2.29    0.36 
  -4  -8   8    1.31    0.33 
   5  -8  -8    1.73    0.43 
   5  -7  -8    0.84    0.33 
   5  -6  -8    3.36    0.47 
   5  -5  -8    5.05    0.55 
   5  -4  -8    5.41    0.52 
   5  -3  -8    9.57    0.72 
   5  -2  -8   16.23    1.06 
  -5   1   8   13.63    0.79 
   5  -1  -8   12.47    0.87 
  -5   0   8    0.99    0.20 
   5   0  -8    0.94    0.21 
  -5  -1   8   13.33    0.79 
   5   1  -8   13.04    0.87 
  -5  -2   8   14.09    0.88 
   5   2  -8   17.07    1.01 
  -5  -3   8    9.49    0.61 
   5   3  -8    8.38    0.66 
  -5  -4   8    4.74    0.42 
   5   4  -8    5.91    0.50 
  -5  -5   8    4.57    0.45 
   5   5  -8    5.05    0.48 
  -5  -6   8    3.22    0.39 
  -5  -7   8    1.02    0.28 
  -5  -8   8    1.42    0.34 
   6  -7  -8    1.25    0.39 
   6  -6  -8    2.35    0.43 
   6  -5  -8    2.25    0.39 
   6  -4  -8    6.87    0.60 
   6  -3  -8    1.41    0.30 
   6  -2  -8    0.82    0.23 
  -6   1   8   10.22    0.67 
   6  -1  -8   10.40    0.74 
  -6   0   8   10.20    0.68 
   6   0  -8   11.35    0.77 
  -6  -1   8   10.17    0.65 
   6   1  -8    9.77    0.71 
  -6  -2   8    0.87    0.20 
   6   2  -8    1.43    0.25 
  -6  -3   8    1.20    0.24 
   6   3  -8    1.07    0.23 
  -6  -4   8    6.60    0.50 
   6   4  -8    6.03    0.55 
  -6  -5   8    1.83    0.31 
  -6  -6   8    3.24    0.42 
  -6  -7   8    0.78    0.28 
   7  -7  -8    1.90    0.45 
   7  -6  -8    0.31    0.24 
   7  -5  -8    7.92    0.69 
   7  -4  -8    0.15    0.17 
   7  -3  -8   11.47    0.86 
   7  -2  -8    0.04    0.16 
  -7   1   8   13.69    0.83 
   7  -1  -8   12.89    0.90 
  -7   0   8    1.49    0.25 
   7   0  -8    1.21    0.25 
  -7  -1   8   12.82    0.80 
   7   1  -8   13.46    0.90 
  -7  -2   8   -0.03    0.13 
   7   2  -8    0.07    0.14 
  -7  -3   8   11.10    0.71 
   7   3  -8   10.60    0.78 
  -7  -4   8   -0.15    0.15 
  -7  -5   8    7.49    0.59 
  -7  -6   8    0.34    0.24 
  -7  -7   8    1.64    0.34 
   8  -6  -8    2.19    0.43 
   8  -5  -8    0.54    0.26 
   8  -4  -8    5.10    0.59 
   8  -3  -8    0.39    0.23 
   8  -2  -8    4.96    0.54 
  -8   1   8    1.04    0.23 
   8  -1  -8    1.00    0.24 
  -8   0   8    5.14    0.43 
   8   0  -8    4.37    0.47 
  -8  -1   8    0.94    0.22 
   8   1  -8    0.87    0.22 
  -8  -2   8    4.53    0.43 
   8   2  -8    4.49    0.46 
  -8  -3   8   -0.12    0.15 
  -8  -4   8    4.93    0.47 
  -8  -5   8    0.67    0.25 
  -8  -6   8    1.46    0.33 
   9  -5  -8    2.82    0.47 
   9  -4  -8    1.82    0.39 
   9  -3  -8    2.64    0.43 
   9  -2  -8    1.52    0.32 
  -9   1   8    5.40    0.50 
   9  -1  -8    5.44    0.51 
  -9   0   8    1.40    0.27 
   9   0  -8    1.31    0.27 
  -9  -1   8    4.54    0.43 
   9   1  -8    3.98    0.45 
  -9  -2   8    1.23    0.25 
  -9  -3   8    2.47    0.35 
  -9  -4   8    1.58    0.30 
  -9  -5   8    2.75    0.39 
  10  -4  -8    1.66    0.40 
  10  -3  -8    2.09    0.40 
  10  -2  -8    1.38    0.33 
 -10   1   8    2.84    0.38 
  10  -1  -8    3.77    0.45 
 -10   0   8    0.24    0.18 
 -10  -1   8    2.92    0.37 
 -10  -2   8    1.41    0.28 
 -10  -3   8    1.78    0.31 
 -10  -4   8    1.71    0.32 
  11  -3  -8    0.22    0.25 
  11  -2  -8    2.99    0.46 
 -11   1   8    0.32    0.20 
 -11   0   8    2.92    0.38 
 -11  -1   8    0.73    0.23 
 -11  -2   8    3.23    0.40 
 -11  -3   8    0.17    0.18 
 -11  -1  -9    0.10    0.23 
 -11   0  -9    0.02    0.22 
 -11   1  -9    0.18    0.20 
 -10  -4  -9    0.85    0.28 
 -10  -3  -9    0.18    0.21 
 -10  -2  -9    0.89    0.30 
 -10  -1  -9    0.27    0.23 
 -10   0  -9    0.72    0.27 
 -10   1  -9    0.85    0.28 
 -10   2  -9    1.51    0.34 
 -10   3  -9    0.27    0.26 
 -10   3  -9    0.15    0.21 
 -10   4  -9    0.59    0.26 
  -9  -5  -9    0.33    0.20 
  -9  -4  -9    0.66    0.24 
  -9  -3  -9    0.47    0.23 
  -9  -2  -9    0.83    0.27 
  -9  -1  -9    0.64    0.23 
  -9   0  -9    1.25    0.31 
  -9   1  -9    1.11    0.27 
  -9   2  -9    0.63    0.24 
  -9   2  -9    0.56    0.24 
  -9   3  -9    0.44    0.25 
  -9   3  -9    0.28    0.22 
  -9   4  -9    0.41    0.28 
  -9   4  -9    0.36    0.21 
  -9   5  -9   -0.04    0.28 
  -9   5  -9    0.42    0.23 
  -8  -6  -9    0.14    0.17 
  -8  -5  -9    0.50    0.23 
  -8  -4  -9    0.08    0.16 
  -8  -3  -9    1.39    0.28 
  -8  -2  -9    0.24    0.19 
  -8  -1  -9    1.99    0.34 
  -8   0  -9    0.23    0.19 
  -8   0  -9    0.02    0.16 
  -8   1  -9    1.38    0.28 
  -8   1  -9    1.89    0.33 
  -8   2  -9   -0.10    0.14 
  -8   2  -9   -0.04    0.15 
  -8   3  -9    1.08    0.26 
  -8   3  -9    1.24    0.29 
  -8   4  -9    0.18    0.23 
  -8   4  -9    0.28    0.22 
  -8   5  -9    0.60    0.29 
  -8   5  -9    0.60    0.22 
  -8   6  -9    0.12    0.29 
  -7  -6  -9    1.22    0.28 
  -7  -5  -9    0.22    0.16 
  -7  -4  -9    3.06    0.37 
  -7  -3  -9    0.21    0.15 
  -7  -2  -9    2.00    0.31 
  -7  -1  -9    0.73    0.19 
  -7  -1  -9    0.39    0.19 
  -7   0  -9    0.44    0.20 
  -7   0  -9    0.52    0.17 
  -7   1  -9    0.80    0.21 
  -7   1  -9    1.01    0.24 
  -7   2  -9    1.45    0.29 
  -7   2  -9    2.24    0.33 
  -7   3  -9    0.21    0.16 
  -7   3  -9    0.19    0.17 
  -7   4  -9    2.78    0.42 
  -7   4  -9    2.89    0.37 
  -7   5  -9    0.39    0.26 
  -7   5  -9    0.41    0.20 
  -7   6  -9    0.97    0.35 
  -6  -7  -9    0.33    0.21 
  -6  -6  -9    0.64    0.22 
  -6  -5  -9    0.49    0.19 
  -6  -4  -9    0.18    0.15 
  -6  -3  -9    3.26    0.36 
  -6  -2  -9    1.63    0.25 
  -6  -2  -9    1.92    0.28 
  -6  -1  -9   20.94    1.25 
  -6  -1  -9   20.64    1.25 
  -6   0  -9   -0.09    0.11 
  -6   0  -9   -0.08    0.13 
  -6   1  -9   23.62    1.32 
  -6   1  -9   20.64    1.34 
  -6   2  -9    1.59    0.27 
  -6   2  -9    1.34    0.27 
  -6   3  -9    3.65    0.38 
  -6   3  -9    3.06    0.41 
  -6   4  -9    0.56    0.18 
  -6   4  -9    0.14    0.18 
  -6   5  -9    0.82    0.27 
  -6   5  -9    0.60    0.19 
  -6   6  -9    0.66    0.30 
  -6   7  -9    0.19    0.27 
  -5  -7  -9    0.54    0.23 
  -5  -6  -9    0.38    0.20 
  -5  -5  -9    1.75    0.28 
  -5  -4  -9    1.80    0.27 
  -5  -3  -9    5.02    0.42 
  -5  -3  -9    4.97    0.41 
  -5  -2  -9    0.91    0.19 
  -5  -2  -9    0.86    0.19 
  -5  -1  -9   12.68    0.82 
  -5  -1  -9   12.54    0.81 
  -5   0  -9    1.52    0.27 
  -5   0  -9    1.67    0.26 
  -5   1  -9   14.18    0.89 
  -5   1  -9   13.84    0.92 
  -5   2  -9    1.17    0.22 
  -5   2  -9    1.35    0.27 
  -5   3  -9    6.20    0.46 
  -5   3  -9    5.67    0.51 
  -5   4  -9    1.49    0.23 
  -5   4  -9    1.18    0.26 
  -5   5  -9    0.96    0.28 
  -5   6  -9    0.26    0.23 
  -5   7  -9    0.55    0.28 
  -4  -8  -9    0.32    0.21 
  -4  -7  -9    0.44    0.21 
  -4  -6  -9    1.02    0.25 
  -4  -5  -9    7.06    0.54 
  -4  -4  -9    1.32    0.22 
  -4  -4  -9    1.47    0.25 
  -4  -3  -9    3.43    0.31 
  -4  -3  -9    3.48    0.33 
  -4  -2  -9    3.77    0.35 
  -4  -2  -9    3.62    0.32 
  -4  -1  -9    8.20    0.58 
  -4  -1  -9    7.67    0.54 
  -4   0  -9    9.23    0.65 
  -4   0  -9   10.29    0.68 
  -4   1  -9    8.18    0.55 
  -4   1  -9    7.37    0.58 
  -4   2  -9    3.00    0.27 
  -4   2  -9    2.51    0.35 
  -4   3  -9    2.52    0.27 
  -4   3  -9    3.15    0.38 
  -4   4  -9    0.93    0.23 
  -4   4  -9    0.85    0.17 
  -4   6  -9    0.74    0.26 
  -4   7  -9    0.43    0.23 
  -4   8  -9    0.69    0.26 
  -3  -8  -9    0.30    0.20 
  -3  -7  -9    2.89    0.39 
  -3  -6  -9    1.95    0.29 
  -3  -5  -9    6.61    0.52 
  -3  -5  -9    7.56    0.57 
  -3  -4  -9    2.19    0.27 
  -3  -4  -9    2.50    0.30 
  -3  -3  -9   15.67    0.93 
  -3  -3  -9   17.07    1.02 
  -3  -2  -9    0.21    0.13 
  -3  -2  -9    0.21    0.11 
  -3  -1  -9    6.13    0.47 
  -3  -1  -9    5.40    0.40 
  -3   0  -9    1.08    0.22 
  -3   1  -9    6.21    0.49 
  -3   1  -9    6.61    0.45 
  -3   2  -9    0.22    0.13 
  -3   2  -9    0.36    0.10 
  -3   3  -9   15.12    1.03 
  -3   3  -9   16.29    0.89 
  -3   4  -9    1.44    0.27 
  -3   5  -9    6.27    0.57 
  -3   6  -9    1.79    0.34 
  -3   7  -9    2.30    0.41 
  -3   8  -9    0.14    0.22 
  -2  -8  -9    1.71    0.33 
  -2  -7  -9    1.10    0.25 
  -2  -6  -9    1.82    0.31 
  -2  -6  -9    1.97    0.29 
  -2  -5  -9    2.18    0.30 
  -2  -5  -9    2.29    0.29 
  -2  -4  -9    4.43    0.41 
  -2  -4  -9    4.36    0.36 
  -2  -3  -9    3.27    0.29 
  -2  -3  -9    3.32    0.35 
  -2  -2  -9    5.32    0.36 
  -2  -2  -9    5.15    0.42 
  -2  -1  -9    1.93    0.26 
  -2   0  -9   14.13    0.83 
  -2   1  -9    2.16    0.21 
  -2   1  -9    2.29    0.30 
  -2   2  -9    4.57    0.30 
  -2   2  -9    4.19    0.40 
   2  -3   9    2.94    0.22 
  -2   3  -9    3.11    0.36 
  -2   4  -9    4.40    0.47 
  -2   5  -9    1.69    0.31 
  -2   6  -9    1.83    0.34 
  -2   7  -9    0.89    0.28 
  -2   8  -9    1.43    0.36 
  -1  -8  -9   -0.02    0.16 
  -1  -7  -9    1.31    0.30 
  -1  -7  -9    1.30    0.26 
  -1  -6  -9    1.05    0.23 
  -1  -6  -9    0.78    0.23 
  -1  -5  -9    4.80    0.45 
  -1  -5  -9    5.80    0.43 
  -1  -4  -9    1.60    0.22 
  -1  -4  -9    1.72    0.27 
  -1  -3  -9    4.95    0.36 
  -1  -3  -9    5.92    0.45 
  -1  -2  -9    1.21    0.22 
  -1  -1  -9   13.46    0.86 
  -1  -1  -9   13.39    0.75 
  -1   0  -9    0.13    0.07 
  -1   0  -9    0.14    0.12 
  -1   1  -9   13.86    0.74 
  -1   1  -9   13.08    0.88 
   1  -2   9    1.51    0.16 
  -1   2  -9    1.18    0.22 
   1  -3   9    6.44    0.38 
  -1   3  -9    5.24    0.48 
   1  -4   9    1.74    0.18 
  -1   4  -9    1.66    0.30 
  -1   5  -9    5.30    0.49 
  -1   6  -9    0.75    0.25 
  -1   7  -9    0.88    0.28 
  -1   8  -9    0.02    0.20 
   0  -8  -9    0.37    0.20 
   0  -7  -9    2.62    0.35 
   0  -7  -9    2.28    0.37 
   0  -6  -9    5.58    0.44 
   0  -6  -9    3.80    0.44 
   0  -5  -9    5.40    0.42 
   0  -5  -9    4.70    0.45 
   0  -4  -9    5.27    0.46 
   0  -4  -9    5.93    0.42 
   0  -3  -9    9.07    0.64 
   0  -3  -9    9.01    0.55 
   0  -2  -9   12.38    0.69 
   0  -2  -9   11.96    0.79 
   0  -1  -9    5.78    0.46 
   0  -1  -9    6.20    0.37 
   0   0  -9   19.54    1.18 
   0   0  -9   19.24    1.02 
   0  -1   9    5.76    0.37 
   0   1  -9    5.73    0.48 
   0  -2   9   12.54    0.69 
   0   2  -9   12.04    0.82 
   0  -3   9    8.67    0.52 
   0   3  -9    8.99    0.66 
   0  -4   9    5.60    0.37 
   0   4  -9    4.97    0.46 
   0  -5   9    4.75    0.36 
   0   5  -9    4.58    0.49 
   0   6  -9    3.84    0.47 
   0   7  -9    2.24    0.39 
   0   8  -9    0.56    0.27 
   1  -8  -9    1.17    0.35 
   1  -8  -9    1.61    0.30 
   1  -7  -9    0.64    0.20 
   1  -7  -9    0.91    0.27 
   1  -6  -9    4.71    0.41 
   1  -6  -9    5.07    0.48 
   1  -5  -9    1.36    0.23 
   1  -5  -9    1.38    0.25 
   1  -4  -9    9.84    0.72 
   1  -4  -9   10.30    0.63 
   1  -3  -9    2.96    0.35 
   1  -2  -9   16.00    0.87 
   1  -2  -9   16.25    1.01 
   1  -1  -9    4.56    0.28 
   1  -1  -9    4.49    0.39 
   1   0  -9    5.31    0.43 
  -1  -1   9    4.36    0.32 
   1   1  -9    4.31    0.39 
  -1  -2   9   16.76    0.87 
   1   2  -9   14.62    1.00 
  -1  -3   9    2.63    0.26 
   1   3  -9    2.63    0.34 
  -1  -4   9   10.68    0.62 
   1   4  -9    9.44    0.72 
  -1  -5   9    1.10    0.20 
   1   5  -9    1.00    0.24 
  -1  -6   9    4.14    0.37 
   1   6  -9    3.88    0.47 
   1   7  -9    0.49    0.24 
   1   8  -9    1.23    0.33 
   2  -8  -9    0.32    0.27 
   2  -8  -9    0.31    0.19 
   2  -7  -9    3.10    0.45 
   2  -7  -9    3.05    0.37 
   2  -6  -9    0.56    0.23 
   2  -6  -9    0.44    0.16 
   2  -5  -9    5.38    0.49 
   2  -5  -9    4.80    0.40 
   2  -4  -9    0.53    0.20 
   2  -4  -9    0.64    0.15 
   2  -3  -9    9.89    0.59 
   2  -3  -9    9.72    0.70 
   2  -2  -9    0.97    0.12 
   2  -2  -9    0.60    0.18 
   2  -1  -9   17.75    1.10 
  -2   0   9    3.27    0.28 
   2   0  -9    2.63    0.32 
  -2  -1   9   18.79    1.03 
   2   1  -9   19.15    1.17 
  -2  -2   9    0.52    0.15 
   2   2  -9    0.46    0.18 
  -2  -3   9    9.72    0.60 
   2   3  -9    9.52    0.70 
  -2  -4   9    0.61    0.17 
   2   4  -9    0.86    0.22 
  -2  -5   9    5.10    0.40 
   2   5  -9    4.54    0.49 
  -2  -6   9    0.58    0.19 
   2   6  -9    1.02    0.27 
  -2  -7   9    2.73    0.35 
   2   7  -9    2.67    0.43 
   2   8  -9    0.48    0.25 
   3  -8  -9    0.87    0.25 
   3  -8  -9    1.75    0.41 
   3  -7  -9    0.21    0.26 
   3  -7  -9    0.20    0.16 
   3  -6  -9    4.41    0.39 
   3  -6  -9    4.40    0.52 
   3  -5  -9    1.06    0.26 
   3  -5  -9    0.71    0.18 
   3  -4  -9    3.91    0.34 
   3  -4  -9    4.84    0.45 
   3  -3  -9    0.88    0.14 
   3  -3  -9    0.41    0.19 
   3  -2  -9    5.56    0.47 
   3  -1  -9    9.81    0.69 
  -3   0   9   12.36    0.72 
   3   0  -9   11.74    0.81 
  -3  -1   9   11.57    0.69 
   3   1  -9   11.08    0.77 
  -3  -2   9    5.52    0.40 
   3   2  -9    4.92    0.46 
   3   3  -9    0.22    0.16 
  -3  -4   9    4.33    0.36 
   3   4  -9    3.32    0.41 
  -3  -5   9    0.92    0.22 
   3   5  -9    0.42    0.20 
  -3  -6   9    4.46    0.43 
   3   6  -9    3.61    0.47 
  -3  -7   9   -0.02    0.20 
   3   7  -9    0.30    0.23 
  -3  -8   9    1.01    0.30 
   4  -8  -9    0.97    0.26 
   4  -8  -9    0.81    0.36 
   4  -7  -9    2.38    0.43 
   4  -7  -9    1.42    0.26 
   4  -6  -9    3.33    0.47 
   4  -5  -9    5.19    0.55 
   4  -4  -9    3.42    0.43 
   4  -3  -9   15.42    1.02 
   4  -2  -9   11.67    0.81 
   4  -1  -9   31.66    1.85 
  -4   0   9    0.02    0.12 
   4   0  -9    0.75    0.20 
  -4  -1   9   33.78    1.71 
   4   1  -9   31.76    1.89 
  -4  -2   9   10.96    0.71 
   4   2  -9   12.50    0.82 
  -4  -3   9   16.64    0.98 
   4   3  -9   17.45    1.12 
  -4  -4   9    3.59    0.38 
   4   4  -9    4.29    0.46 
  -4  -5   9    5.56    0.46 
   4   5  -9    5.27    0.54 
  -4  -6   9    2.97    0.37 
   4   6  -9    2.42    0.40 
  -4  -7   9    1.93    0.35 
  -4  -8   9    1.08    0.31 
   5  -7  -9    1.28    0.40 
   5  -6  -9    0.92    0.34 
   5  -5  -9    5.16    0.58 
   5  -4  -9    2.79    0.42 
   5  -3  -9    8.79    0.70 
   5  -2  -9    2.20    0.34 
  -5   1   9    8.36    0.60 
   5  -1  -9    9.31    0.68 
  -5   0   9    1.25    0.22 
   5   0  -9    1.22    0.25 
  -5  -1   9    9.75    0.62 
   5   1  -9    8.34    0.66 
  -5  -2   9    2.07    0.28 
   5   2  -9    1.53    0.29 
  -5  -3   9    8.75    0.61 
   5   3  -9    9.50    0.71 
  -5  -4   9    4.10    0.41 
   5   4  -9    3.88    0.46 
  -5  -5   9    5.36    0.47 
   5   5  -9    5.99    0.54 
  -5  -6   9    0.96    0.26 
  -5  -7   9    1.18    0.33 
   6  -7  -9    0.30    0.31 
   6  -6  -9    0.66    0.33 
   6  -5  -9    0.22    0.22 
   6  -4  -9    2.94    0.45 
   6  -3  -9    3.87    0.49 
   6  -2  -9    8.96    0.70 
  -6   1   9    8.17    0.60 
   6  -1  -9    8.98    0.68 
  -6   0   9   10.32    0.70 
   6   0  -9   10.57    0.76 
  -6  -1   9    8.82    0.61 
   6   1  -9    8.37    0.66 
  -6  -2   9    9.06    0.62 
   6   2  -9    8.66    0.68 
  -6  -3   9    3.49    0.39 
   6   3  -9    4.12    0.46 
  -6  -4   9    3.09    0.38 
   6   4  -9    2.69    0.40 
  -6  -5   9    0.36    0.21 
  -6  -6   9    0.78    0.28 
  -6  -7   9    0.63    0.28 
   7  -6  -9    0.19    0.26 
   7  -5  -9    3.93    0.55 
   7  -4  -9    1.18    0.31 
   7  -3  -9    6.75    0.62 
   7  -2  -9    0.39    0.20 
  -7   1   9   14.43    0.92 
   7  -1  -9   15.23    1.03 
  -7   0   9    0.20    0.17 
   7   0  -9    0.11    0.15 
  -7  -1   9   16.16    0.95 
   7   1  -9   14.63    1.02 
  -7  -2   9    0.42    0.19 
   7   2  -9    0.43    0.19 
  -7  -3   9    6.29    0.51 
   7   3  -9    6.45    0.57 
  -7  -4   9    1.07    0.27 
  -7  -5   9    3.32    0.42 
  -7  -6   9    0.25    0.26 
   8  -6  -9    0.93    0.31 
   8  -5  -9    0.52    0.28 
   8  -4  -9    1.89    0.39 
   8  -3  -9    1.67    0.36 
   8  -2  -9    1.96    0.35 
  -8   1   9    1.98    0.33 
   8  -1  -9    1.55    0.31 
  -8   0   9    2.36    0.35 
   8   0  -9    2.73    0.39 
  -8  -1   9    1.79    0.31 
   8   1  -9    1.65    0.31 
  -8  -2   9    2.44    0.34 
   8   2  -9    2.53    0.37 
  -8  -3   9    1.33    0.28 
  -8  -4   9    1.25    0.30 
  -8  -5   9    0.78    0.28 
  -8  -6   9    0.38    0.24 
   9  -5  -9    0.82    0.31 
   9  -4  -9    0.89    0.32 
   9  -3  -9    2.06    0.39 
   9  -2  -9    0.31    0.22 
  -9   1   9    3.14    0.40 
   9  -1  -9    2.88    0.42 
  -9   0   9    0.61    0.21 
   9   0  -9    0.32    0.20 
  -9  -1   9    4.00    0.44 
   9   1  -9    3.75    0.46 
  -9  -2   9    0.43    0.20 
  -9  -3   9    2.40    0.35 
  -9  -4   9    0.65    0.24 
  -9  -5   9    0.74    0.28 
  10  -4  -9    0.67    0.29 
  10  -3  -9    1.36    0.36 
  10  -2  -9    2.11    0.40 
 -10   1   9    1.71    0.33 
  10  -1  -9    1.13    0.29 
 -10   0   9    0.35    0.21 
 -10  -1   9    1.72    0.31 
 -10  -2   9    1.93    0.33 
 -10  -3   9    1.06    0.26 
 -10  -4   9    0.59    0.22 
  11  -2  -9    0.91    0.31 
 -11   1   9    0.33    0.22 
 -11   0   9    1.46    0.30 
 -11  -1   9    0.51    0.22 
 -11  -2   9    1.54    0.28 
 -10  -2 -10    0.49    0.24 
 -10  -1 -10    0.38    0.23 
 -10   0 -10    0.27    0.21 
 -10   1 -10    0.15    0.23 
 -10   2 -10    0.72    0.28 
  -9  -4 -10    0.53    0.23 
  -9  -3 -10    0.18    0.22 
  -9  -2 -10    0.08    0.19 
  -9  -1 -10    0.22    0.20 
  -9   0 -10    0.82    0.27 
  -9   1 -10    0.51    0.23 
  -9   2 -10    0.44    0.25 
  -9   2 -10    0.82    0.27 
  -9   3 -10    0.38    0.28 
  -9   3 -10    0.46    0.25 
  -9   4 -10    0.41    0.31 
  -9   4 -10    0.30    0.22 
  -8  -5 -10    0.24    0.20 
  -8  -4 -10    0.26    0.19 
  -8  -3 -10    0.91    0.26 
  -8  -2 -10    0.33    0.20 
  -8  -1 -10    1.20    0.29 
  -8   0 -10    0.20    0.19 
  -8   1 -10    1.48    0.30 
  -8   1 -10    2.30    0.35 
  -8   2 -10    0.39    0.22 
  -8   2 -10    0.17    0.18 
  -8   3 -10    0.97    0.30 
  -8   3 -10    1.50    0.30 
  -8   4 -10    0.03    0.23 
  -8   4 -10   -0.02    0.17 
  -8   5 -10    0.36    0.21 
  -8   5 -10    0.24    0.26 
  -7  -6 -10    1.00    0.27 
  -7  -5 -10    0.40    0.20 
  -7  -4 -10    1.03    0.25 
  -7  -3 -10    0.39    0.20 
  -7  -2 -10    1.65    0.30 
  -7  -1 -10    0.05    0.17 
  -7   0 -10    0.33    0.18 
  -7   0 -10    0.42    0.20 
  -7   1 -10    0.04    0.16 
  -7   1 -10    0.10    0.16 
  -7   2 -10    1.71    0.29 
  -7   2 -10    0.86    0.25 
  -7   3 -10    0.51    0.20 
  -7   3 -10    0.36    0.22 
  -7   4 -10    0.92    0.24 
  -7   4 -10    0.92    0.29 
  -7   5 -10    0.30    0.24 
  -7   6 -10    0.66    0.30 
  -6  -6 -10    0.33    0.21 
  -6  -5 -10    0.58    0.20 
  -6  -4 -10    0.40    0.19 
  -6  -3 -10    1.03    0.22 
  -6  -2 -10    1.16    0.24 
  -6  -1 -10    3.83    0.37 
  -6  -1 -10    3.50    0.41 
  -6   0 -10   -0.01    0.13 
  -6   0 -10   -0.07    0.13 
  -6   1 -10    3.95    0.42 
  -6   1 -10    3.08    0.40 
  -6   2 -10    0.85    0.23 
  -6   2 -10    1.12    0.23 
  -6   3 -10    0.89    0.26 
  -6   3 -10    0.93    0.22 
  -6   4 -10    0.40    0.18 
  -6   4 -10    0.36    0.22 
  -6   5 -10    0.42    0.25 
  -6   6 -10    0.21    0.25 
  -5  -7 -10    0.62    0.22 
  -5  -6 -10    2.32    0.35 
  -5  -5 -10    2.47    0.34 
  -5  -4 -10    1.14    0.23 
  -5  -3 -10    1.58    0.26 
  -5  -3 -10    1.72    0.26 
  -5  -2 -10    1.87    0.27 
  -5  -2 -10    2.08    0.29 
  -5  -1 -10    0.31    0.14 
  -5  -1 -10    0.45    0.18 
  -5   0 -10    0.31    0.15 
  -5   0 -10    0.33    0.16 
  -5   1 -10    0.47    0.16 
  -5   1 -10    0.13    0.15 
  -5   2 -10    1.54    0.30 
  -5   2 -10    2.19    0.29 
  -5   3 -10    2.21    0.28 
  -5   3 -10    1.88    0.33 
  -5   4 -10    0.92    0.26 
  -5   6 -10    1.75    0.39 
  -5   7 -10    0.88    0.30 
  -4  -7 -10    0.16    0.19 
  -4  -6 -10    2.65    0.37 
  -4  -5 -10   -0.07    0.12 
  -4  -4 -10    1.33    0.22 
  -4  -3 -10    0.13    0.15 
  -4  -3 -10    0.35    0.14 
  -4  -2 -10    4.42    0.37 
  -4  -2 -10    4.72    0.42 
  -4  -1 -10    3.74    0.36 
  -4  -1 -10    2.95    0.33 
  -4   0 -10    2.94    0.34 
  -4   0 -10    2.70    0.33 
  -4   1 -10    3.02    0.36 
  -4   1 -10    2.14    0.28 
  -4   2 -10    4.78    0.44 
  -4   3 -10    0.34    0.18 
  -4   4 -10    1.05    0.27 
  -4   5 -10    0.12    0.18 
  -4   6 -10    2.26    0.42 
  -4   7 -10   -0.07    0.20 
  -3  -7 -10    1.00    0.25 
  -3  -6 -10    0.09    0.16 
  -3  -5 -10    1.48    0.26 
  -3  -4 -10    1.56    0.27 
  -3  -4 -10    1.67    0.24 
  -3  -3 -10    2.85    0.34 
  -3  -3 -10    3.05    0.30 
  -3  -2 -10    1.96    0.23 
  -3  -2 -10    1.74    0.28 
  -3  -1 -10    5.62    0.44 
  -3  -1 -10    7.46    0.53 
  -3   0 -10    0.09    0.12 
  -3   0 -10    0.19    0.10 
  -3   1 -10    8.07    0.62 
  -3   1 -10    8.36    0.54 
  -3   2 -10    1.40    0.26 
  -3   3 -10    2.95    0.39 
  -3   4 -10    1.19    0.27 
  -3   5 -10    1.40    0.32 
  -3   6 -10    0.20    0.20 
  -3   7 -10    1.22    0.33 
  -2  -8 -10    0.40    0.21 
  -2  -7 -10    0.38    0.19 
  -2  -6 -10    3.13    0.37 
  -2  -5 -10    1.18    0.22 
  -2  -5 -10    1.46    0.27 
  -2  -4 -10    8.93    0.67 
  -2  -4 -10    9.53    0.62 
  -2  -3 -10    0.77    0.20 
  -2  -3 -10    1.01    0.18 
  -2  -2 -10    9.13    0.61 
  -2  -2 -10    7.07    0.49 
  -2  -1 -10    0.82    0.14 
  -2  -1 -10    0.57    0.18 
  -2   0 -10    9.33    0.68 
  -2   0 -10    9.81    0.62 
  -2   1 -10    0.56    0.17 
  -2   2 -10    8.18    0.63 
  -2   3 -10    1.13    0.25 
  -2   4 -10    9.03    0.71 
  -2   5 -10    1.14    0.29 
  -2   6 -10    2.46    0.40 
  -2   7 -10    0.12    0.20 
  -2   8 -10    0.46    0.24 
  -1  -8 -10    1.02    0.28 
  -1  -7 -10    0.95    0.23 
  -1  -6 -10    1.34    0.26 
  -1  -6 -10    1.30    0.28 
  -1  -5 -10    1.84    0.26 
  -1  -5 -10    2.33    0.33 
  -1  -4 -10    0.74    0.17 
  -1  -4 -10    0.73    0.22 
  -1  -3 -10    4.10    0.33 
  -1  -3 -10    4.14    0.39 
  -1  -2 -10    3.56    0.26 
  -1  -2 -10    2.70    0.33 
  -1  -1 -10    2.35    0.30 
  -1  -1 -10    2.64    0.23 
  -1   0 -10    5.35    0.46 
  -1   1 -10    3.09    0.36 
  -1   2 -10    3.08    0.37 
   1  -3  10    4.40    0.31 
  -1   3 -10    4.64    0.45 
  -1   4 -10    0.77    0.22 
  -1   5 -10    2.07    0.36 
  -1   6 -10    1.04    0.31 
  -1   7 -10    1.01    0.32 
  -1   8 -10    1.19    0.34 
   0  -8 -10    0.56    0.23 
   0  -7 -10    0.24    0.17 
   0  -7 -10    0.27    0.22 
   0  -6 -10    0.93    0.25 
   0  -6 -10    0.49    0.18 
   0  -5 -10    5.00    0.41 
   0  -5 -10    4.89    0.46 
   0  -4 -10    1.39    0.27 
   0  -4 -10    1.21    0.19 
   0  -3 -10    4.31    0.41 
   0  -2 -10    1.70    0.17 
   0  -2 -10    1.56    0.27 
   0  -1 -10    7.61    0.57 
   0   0 -10    2.37    0.31 
   0  -2  10    1.60    0.20 
   0   2 -10    1.19    0.25 
   0  -3  10    4.60    0.34 
   0   3 -10    4.37    0.47 
   0  -4  10    1.19    0.19 
   0   4 -10    1.10    0.26 
   0  -5  10    3.94    0.33 
   0   5 -10    3.98    0.48 
   0   6 -10    0.59    0.25 
   0   7 -10    0.33    0.23 
   0   8 -10    0.81    0.30 
   1  -8 -10    1.90    0.33 
   1  -8 -10    1.77    0.40 
   1  -7 -10    1.52    0.28 
   1  -7 -10    1.67    0.35 
   1  -6 -10    1.61    0.32 
   1  -6 -10    1.76    0.27 
   1  -5 -10    2.99    0.40 
   1  -5 -10    3.72    0.35 
   1  -4 -10    3.89    0.43 
   1  -4 -10    3.70    0.32 
   1  -3 -10    2.88    0.37 
   1  -3 -10    3.31    0.25 
   1  -2 -10    2.08    0.30 
   1  -1 -10    0.28    0.15 
   1   0 -10   16.08    1.03 
  -1  -1  10    0.36    0.13 
   1   1 -10    0.30    0.16 
  -1  -2  10    2.35    0.25 
   1   2 -10    2.20    0.32 
  -1  -3  10    3.06    0.30 
   1   3 -10    3.31    0.40 
  -1  -4  10    3.83    0.33 
   1   4 -10    4.03    0.47 
  -1  -5  10    3.26    0.32 
   1   5 -10    3.14    0.43 
  -1  -6  10    1.89    0.28 
   1   6 -10    2.22    0.38 
   1   7 -10    1.07    0.32 
   1   8 -10    1.70    0.39 
   2  -8 -10   -0.02    0.17 
   2  -7 -10    1.04    0.23 
   2  -7 -10    0.98    0.32 
   2  -6 -10    0.56    0.25 
   2  -6 -10    0.40    0.16 
   2  -5 -10   10.35    0.66 
   2  -5 -10    9.61    0.75 
   2  -4 -10    1.43    0.29 
   2  -4 -10    1.53    0.22 
   2  -3 -10   14.88    0.99 
   2  -2 -10    0.28    0.16 
   2  -1 -10   10.28    0.73 
   2   0 -10   -0.04    0.12 
  -2  -1  10   10.65    0.65 
   2   1 -10   10.29    0.74 
  -2  -2  10    0.21    0.13 
   2   2 -10    0.20    0.16 
  -2  -3  10   15.71    0.89 
   2   3 -10   15.74    1.06 
  -2  -4  10    1.35    0.23 
   2   4 -10    1.50    0.31 
  -2  -5  10    9.56    0.65 
   2   5 -10   11.18    0.81 
  -2  -6  10    0.36    0.18 
   2   6 -10    0.47    0.21 
  -2  -7  10    0.91    0.25 
   2   7 -10    0.92    0.31 
   2   8 -10    0.24    0.24 
   3  -7 -10    0.91    0.22 
   3  -7 -10    1.14    0.36 
   3  -6 -10    2.02    0.29 
   3  -6 -10    2.06    0.40 
   3  -5 -10    1.23    0.30 
   3  -5 -10    1.23    0.21 
   3  -4 -10    6.26    0.56 
   3  -3 -10    4.70    0.45 
   3  -2 -10    2.18    0.33 
   3  -1 -10    0.43    0.16 
  -3   0  10    4.07    0.36 
   3   0 -10    3.78    0.41 
  -3  -1  10    0.32    0.13 
   3   1 -10    0.20    0.13 
  -3  -2  10    2.38    0.30 
   3   2 -10    3.36    0.39 
  -3  -3  10    5.52    0.42 
   3   3 -10    4.76    0.47 
  -3  -4  10    6.19    0.49 
   3   4 -10    7.53    0.61 
  -3  -5  10    1.43    0.26 
   3   5 -10    1.16    0.28 
  -3  -6  10    2.04    0.31 
   3   6 -10    2.49    0.41 
  -3  -7  10    0.77    0.26 
   3   7 -10    1.07    0.32 
   4  -7 -10    0.68    0.21 
   4  -7 -10    0.82    0.35 
   4  -6 -10    0.31    0.25 
   4  -6 -10    0.37    0.16 
   4  -5 -10    0.62    0.26 
   4  -4 -10    2.28    0.37 
   4  -3 -10    3.64    0.44 
   4  -2 -10    0.36    0.17 
   4  -1 -10   14.98    0.99 
  -4   0  10    1.60    0.26 
   4   0 -10    1.57    0.29 
  -4  -1  10   15.60    0.90 
   4   1 -10   14.35    0.99 
  -4  -2  10    0.50    0.18 
   4   2 -10    0.76    0.22 
  -4  -3  10    3.63    0.38 
   4   3 -10    3.74    0.46 
  -4  -4  10    3.11    0.36 
   4   4 -10    3.19    0.43 
  -4  -5  10    0.38    0.20 
   4   5 -10    0.51    0.23 
  -4  -6  10    0.13    0.19 
   4   6 -10    0.18    0.22 
  -4  -7  10    1.12    0.30 
   5  -7 -10    1.76    0.44 
   5  -6 -10    2.43    0.46 
   5  -5 -10    4.06    0.55 
   5  -4 -10    1.48    0.34 
   5  -3 -10    3.14    0.42 
   5  -2 -10    1.79    0.32 
   5  -1 -10    7.61    0.61 
  -5   0  10    0.45    0.18 
   5   0 -10    0.72    0.21 
  -5  -1  10    8.73    0.59 
   5   1 -10    7.84    0.64 
  -5  -2  10    1.51    0.27 
   5   2 -10    1.67    0.30 
  -5  -3  10    2.39    0.32 
   5   3 -10    2.19    0.37 
  -5  -4  10    2.32    0.33 
   5   4 -10    2.43    0.40 
  -5  -5  10    3.89    0.44 
   5   5 -10    3.55    0.48 
  -5  -6  10    1.55    0.33 
  -5  -7  10    2.39    0.42 
   6  -6 -10    1.34    0.38 
   6  -5 -10    0.13    0.27 
   6  -4 -10    3.59    0.49 
   6  -3 -10    0.73    0.25 
   6  -2 -10    3.99    0.49 
   6  -1 -10    0.38    0.19 
  -6   0  10    1.68    0.30 
   6   0 -10    2.03    0.34 
  -6  -1  10    0.23    0.16 
   6   1 -10    0.26    0.17 
  -6  -2  10    3.85    0.41 
   6   2 -10    3.63    0.45 
  -6  -3  10    0.54    0.21 
   6   3 -10    0.97    0.27 
  -6  -4  10    3.54    0.43 
   6   4 -10    3.46    0.47 
  -6  -5  10    0.08    0.21 
  -6  -6  10    1.05    0.31 
   7  -6 -10    0.66    0.33 
   7  -5 -10    3.99    0.58 
   7  -4 -10    0.24    0.23 
   7  -3 -10    2.98    0.46 
   7  -2 -10    1.03    0.28 
  -7   1  10    1.61    0.31 
   7  -1 -10    1.97    0.36 
  -7   0  10    0.09    0.17 
   7   0 -10   -0.05    0.13 
  -7  -1  10    1.64    0.30 
   7   1 -10    1.80    0.33 
  -7  -2  10    0.99    0.26 
   7   2 -10    1.11    0.27 
  -7  -3  10    2.97    0.40 
   7   3 -10    4.08    0.49 
  -7  -4  10    0.26    0.22 
  -7  -5  10    3.56    0.46 
  -7  -6  10    0.65    0.28 
   8  -5 -10    0.57    0.29 
   8  -4 -10    1.68    0.39 
   8  -3 -10    0.83    0.29 
   8  -2 -10    2.66    0.42 
  -8   1  10    0.79    0.24 
   8  -1 -10    0.77    0.26 
  -8   0  10    1.46    0.29 
   8   0 -10    1.50    0.32 
  -8  -1  10    0.67    0.23 
   8   1 -10    0.71    0.24 
  -8  -2  10    2.84    0.38 
   8   2 -10    2.53    0.40 
  -8  -3  10    0.75    0.25 
  -8  -4  10    1.85    0.36 
  -8  -5  10    0.64    0.29 
   9  -4 -10    1.30    0.37 
   9  -3 -10    0.76    0.29 
   9  -2 -10    1.02    0.31 
  -9   1  10    1.69    0.34 
   9  -1 -10    1.69    0.35 
  -9   0  10    0.81    0.25 
   9   0 -10    0.83    0.26 
  -9  -1  10    2.50    0.37 
   9   1 -10    2.03    0.38 
  -9  -2  10    1.48    0.31 
  -9  -3  10    0.82    0.25 
  -9  -4  10    0.93    0.29 
  10  -2 -10   -0.09    0.22 
  10  -1 -10    0.60    0.28 
 -10   0  10    0.08    0.18 
 -10  -1  10    1.00    0.27 
 -10  -2  10   -0.05    0.18 
  -9  -3 -11    0.36    0.23 
  -9  -2 -11    0.37    0.24 
  -9  -1 -11    0.09    0.22 
  -9   0 -11    0.16    0.21 
  -9   1 -11    0.23    0.23 
  -9   2 -11    0.45    0.22 
  -9   2 -11    0.27    0.24 
  -9   3 -11    0.20    0.23 
  -8  -4 -11    0.03    0.18 
  -8  -3 -11    0.76    0.26 
  -8  -2 -11    0.41    0.22 
  -8  -1 -11    1.60    0.33 
  -8   0 -11   -0.07    0.19 
  -8   1 -11    1.16    0.30 
  -8   1 -11    1.79    0.34 
  -8   2 -11    0.43    0.22 
  -8   2 -11    0.12    0.21 
  -8   3 -11    0.79    0.27 
  -8   3 -11    0.66    0.28 
  -8   4 -11   -0.19    0.22 
  -7  -5 -11   -0.03    0.18 
  -7  -4 -11    0.45    0.20 
  -7  -3 -11    0.03    0.17 
  -7  -2 -11    0.23    0.20 
  -7  -1 -11    0.15    0.17 
  -7   0 -11    0.79    0.25 
  -7   0 -11    1.01    0.28 
  -7   1 -11   -0.06    0.16 
  -7   1 -11   -0.07    0.15 
  -7   2 -11    0.56    0.21 
  -7   2 -11    0.24    0.21 
  -7   3 -11    0.09    0.22 
  -7   4 -11    0.76    0.29 
  -7   5 -11    0.11    0.26 
  -6  -6 -11    0.01    0.18 
  -6  -5 -11    1.62    0.31 
  -6  -4 -11    0.08    0.15 
  -6  -3 -11    0.67    0.20 
  -6  -2 -11    1.19    0.26 
  -6  -1 -11    1.30    0.28 
  -6  -1 -11    1.10    0.24 
  -6   0 -11    2.81    0.39 
  -6   0 -11    2.65    0.37 
  -6   1 -11    1.79    0.31 
  -6   1 -11    1.31    0.29 
  -6   2 -11    1.34    0.29 
  -6   3 -11    0.50    0.24 
  -6   4 -11    0.23    0.22 
  -6   5 -11    1.86    0.40 
  -5  -6 -11    0.59    0.22 
  -5  -5 -11    0.29    0.18 
  -5  -4 -11    2.20    0.31 
  -5  -3 -11    0.31    0.17 
  -5  -2 -11    0.44    0.18 
  -5  -2 -11    0.74    0.21 
  -5  -1 -11    0.36    0.17 
  -5  -1 -11    0.18    0.15 
  -5   0 -11    2.47    0.34 
  -5   0 -11    2.20    0.33 
  -5   1 -11    0.42    0.19 
  -5   1 -11    0.21    0.17 
  -5   2 -11    0.89    0.25 
  -5   3 -11    0.36    0.22 
  -5   5 -11    0.16    0.24 
  -5   6 -11    0.89    0.33 
  -4  -7 -11    0.18    0.19 
  -4  -6 -11    0.24    0.18 
  -4  -5 -11    0.44    0.19 
  -4  -4 -11    2.67    0.32 
  -4  -3 -11    0.02    0.11 
  -4  -3 -11    0.19    0.17 
  -4  -2 -11    3.05    0.33 
  -4  -2 -11    3.33    0.38 
  -4  -1 -11    0.30    0.19 
  -4  -1 -11    0.27    0.17 
  -4   0 -11    5.19    0.44 
  -4   0 -11    3.30    0.38 
  -4   1 -11    0.37    0.17 
  -4   2 -11    3.12    0.41 
  -4   3 -11    0.10    0.16 
  -4   4 -11    1.88    0.37
[truncated: 22,843 more chars]
